# Supplementary material for: Impact of Virus‐Mediated Modifications in Bacterial Communities on the Accumulation of Soil Organic Carbon
Source: Adv Sci (Weinh). 2025 May 23;12(30):e06449. doi: 10.1002/advs.202506449 (PMC12376549; doi:10.1002/advs.202506449)
Supplement: Supplementary file 2 — Supplemental Table 1 [file ADVS-12-e06449-s001.xlsx]

## Sheet: Table S1
Soil chemical indicators
Treatment	Experimental design and fertilizer application rates	Grouping for discussion	pH	Soil organic carbon(SOC)	Total nitrogen (TN)	Total phosphorus (TP)	Nitrate nitrogen (NO3- -N)	Ammonium nitrogen (NH4+ -N)	Soil available phosphorous (AP)
				（g kg-1）	（g kg-1）	（g kg-1）	（mg kg-1）	（mg kg-1）	（mg kg-1）
T1	straw removal + PK fertilizer	soil with a low availability of C	8.03±0.06a	6.13±0.39b	0.48±0.03c	0.78±0.02b	5.02±0.07c	4.88±0.31c	8.54±0.42b
T2	straw returning + PK fertilizer	soil with a high availability of C	7.94±0.03ab	6.49±0.08b	0.57±0.01b	0.77±0.02b	9.73±0.38b	8.07±0.36a	9.09±0.57b
T3	straw removal + NPK fertilizer	soil with a low availability of C	7.92±0.06ab	6.36±0.28b	0.56±0.03b	0.93±0.04a	6.34±0.41c	6.33±0.16b	19.90±3.35a
T4	straw returning + NPK fertilizer	soil with a high availability of C	7.67±0.13c	7.85±0.09a	0.71±0.01a	0.96±0.03a	17.86±1.09a	5.42±0.09bc	26.90±4.25a
The rates of fertilizer applied included N fertilizer (210 kg urea ha-1 soil), phosphorus fertilizer (157 kg phosphorus pentoxide [P2O5] ha-1 soil), and potassium fertilizer (105 kg potassium oxide [K2O] ha-1 soil).
The letter in parenthesis each row showed the significant differences under the different fertilizer regime.

## Sheet: Table S2
Soil organic carbon and its components
Treatment	Soil organic carbon(SOC)	Microbial biomass carbon(MBC)	Bacterial necromass carbon(BNC)	Fungal necromass carbon(FNC)	Microbial necromass carbon(MNC)	Dissolved organic carbon(DOC)	Aromaticity of dissolved organic carbon(SUVA254)
	（g kg-1）	（mg kg-1）	（mg kg-1）	（mg kg-1）	（g kg-1）	（mg kg-1）	(L mg-1 m-1)
T1	6.13±0.39b	10.37±1.61c	248.48±9.94c	869.7±74.54c	1.12±0.07c	54.67±1.04c	1.13±0.07c
T2	6.49±0.08b	40.25±6.23b	298.53±17.17bc	1187.74±103.67b	1.49±0.12b	52.73±1.11c	1.67±0.05b
T3	6.36±0.28b	23.58±6.13bc	341.57±24.09b	1181.36±82.88b	1.52±0.11b	68.33±3.51b	1.65±0.1b
T4	7.85±0.09a	69.38±12.16a	464.22±23.91a	1516.93±107.22a	1.98±0.12a	84.87±5.4a	2.29±0.05a
Treatment	Mineral-associated organic carbon(MAOC)	Particulate organic carbon(POC)	Iron-associated organic carbon(Fe-OC)	Calcium-associated organic carbon(Ca-OC)	exchangeable cation Ca2+(Caexe)	oxalate-extractable Fe(Feo)	dithionite-extractable Fe(Fed)
	（g kg-1）	（g kg-1）	（mg kg-1）	（g kg-1）	（g kg-1）	（mg kg-1）	（g kg-1）
T1	3.51±0.24c	0.51±0.04c	13.96±3.3c	0.51±0.01c	7.63±0.04b	391.12±5.6ab	9.12±0.08b
T2	4.03±0.01b	0.86±0.07b	24.33±2.58ab	0.75±0.02b	7.88±0.04ab	369.55±12.89b	9.61±0.2b
T3	3.73±0.06bc	1.51±0.07a	19.97±0.86bc	0.69±0.06b	7.87±0.09ab	421.05±11.74a	9.17±0.1b
T4	5.51±0.11a	1.69±0.09a	31.28±1.79a	1.02±0.04a	8.15±0.16a	409.93±11.44a	10.35±0.19a
The letter in parenthesis each row showed the significant differences under the different fertilizer regime.
Taxonomy
T1_1
T1_2
T1_3
T2_1
T2_2
T2_3
T3_1
T3_2
T3_3
T4_1
T4_2
T4_3
Taxonomy
T1_1
T1_2
T1_3
T2_1
T2_2
T2_3
T3_1
T3_2
T3_3
T4_1
T4_2
T4_3
Taxonomy
T1_1
T1_2
T1_3
T2_1
T2_2
T2_3
T3_1
T3_2
T3_3
T4_1
T4_2
T4_3
Taxonomy
T1_1
T1_2
T1_3
T2_1
T2_2
T2_3
T3_1
T3_2
T3_3
T4_1
T4_2
T4_3
Taxonomy
T1_1
T1_2
T1_3
T2_1
T2_2
T2_3
T3_1
T3_2
T3_3
T4_1
T4_2
T4_3
Taxonomy
T1_1
T1_2
T1_3
T2_1
T2_2
T2_3
T3_1
T3_2
T3_3
T4_1
T4_2
T4_3
Taxonomy
T1_1
T1_2
T1_3
T2_1
T2_2
T2_3
T3_1
T3_2
T3_3
T4_1
T4_2
T4_3
Taxonomy
T1_1
T1_2
T1_3
T2_1
T2_2
T2_3
T3_1
T3_2
T3_3
T4_1
T4_2
T4_3
Taxonomy
T1_1
T1_2
T1_3
T2_1
T2_2
T2_3
T3_1
T3_2
T3_3
T4_1
T4_2
T4_3
Taxonomy
T1_1
T1_2
T1_3
T2_1
T2_2
T2_3
T3_1
T3_2
T3_3
T4_1
T4_2
T4_3
Taxonomy
T1_1
T1_2
T1_3
T2_1
T2_2
T2_3
T3_1
T3_2
T3_3
T4_1
T4_2
T4_3
Taxonomy
T1_1
T1_2
T1_3
T2_1
T2_2
T2_3
T3_1
T3_2
T3_3
T4_1
T4_2
T4_3
Taxonomy
T1_1
T1_2
T1_3
T2_1
T2_2
T2_3
T3_1
T3_2
T3_3
T4_1
T4_2
T4_3
Taxonomy
T1_1
T1_2
T1_3
T2_1
T2_2
T2_3
T3_1
T3_2
T3_3
T4_1
T4_2
T4_3
Taxonomy
T1_1
T1_2
T1_3
T2_1
T2_2
T2_3
T3_1
T3_2
T3_3
T4_1
T4_2
T4_3
Taxonomy
T1_1
T1_2
T1_3
T2_1
T2_2
T2_3
T3_1
T3_2
T3_3
T4_1
T4_2
T4_3
Taxonomy
T1_1
T1_2
T1_3
T2_1
T2_2
T2_3
T3_1
T3_2
T3_3
T4_1
T4_2
T4_3
Taxonomy
T1_1
T1_2
T1_3
T2_1
T2_2
T2_3
T3_1
T3_2
T3_3
T4_1
T4_2
T4_3
Taxonomy
T1_1
T1_2
T1_3
T2_1
T2_2
T2_3
T3_1
T3_2
T3_3
T4_1
T4_2
T4_3
Taxonomy
T1_1
T1_2
T1_3
T2_1
T2_2
T2_3
T3_1
T3_2
T3_3
T4_1
T4_2
T4_3
Taxonomy
T1_1
T1_2
T1_3
T2_1
T2_2
T2_3
T3_1
T3_2
T3_3
T4_1
T4_2
T4_3
Taxonomy
T1_1
T1_2
T1_3
T2_1
T2_2
T2_3
T3_1
T3_2
T3_3
T4_1
T4_2
T4_3
Taxonomy
T1_1
T1_2
T1_3
T2_1
T2_2
T2_3
T3_1
T3_2
T3_3
T4_1
T4_2
T4_3
Taxonomy
T1_1
T1_2
T1_3
T2_1
T2_2
T2_3
T3_1
T3_2
T3_3
T4_1
T4_2
T4_3
Taxonomy
T1_1
T1_2
T1_3
T2_1
T2_2
T2_3
T3_1
T3_2
T3_3
T4_1
T4_2
T4_3
Taxonomy
T1_1
T1_2
T1_3
T2_1
T2_2
T2_3
T3_1
T3_2
T3_3
T4_1
T4_2
T4_3
Taxonomy
T1_1
T1_2
T1_3
T2_1
T2_2
T2_3
T3_1
T3_2
T3_3
T4_1
T4_2
T4_3
Taxonomy
T1_1
T1_2
T1_3
T2_1
T2_2
T2_3
T3_1
T3_2
T3_3
T4_1
T4_2
T4_3
Taxonomy
T1_1
T1_2
T1_3
T2_1
T2_2
T2_3
T3_1
T3_2
T3_3
T4_1
T4_2
T4_3
Taxonomy
T1_1
T1_2
T1_3
T2_1
T2_2
T2_3
T3_1
T3_2
T3_3
T4_1
T4_2
T4_3
Taxonomy
T1_1
T1_2
T1_3
T2_1
T2_2
T2_3
T3_1
T3_2
T3_3
T4_1
T4_2
T4_3
Taxonomy
T1_1
T1_2
T1_3
T2_1
T2_2
T2_3
T3_1
T3_2
T3_3
T4_1
T4_2
T4_3
Taxonomy
T1_1
T1_2
T1_3
T2_1
T2_2
T2_3
T3_1
T3_2
T3_3
T4_1
T4_2
T4_3
Taxonomy
T1_1
T1_2
T1_3
T2_1
T2_2
T2_3
T3_1
T3_2
T3_3
T4_1
T4_2
T4_3
Taxonomy
T1_1
T1_2
T1_3
T2_1
T2_2
T2_3
T3_1
T3_2
T3_3
T4_1
T4_2
T4_3
Taxonomy
T1_1
T1_2
T1_3
T2_1
T2_2
T2_3
T3_1
T3_2
T3_3
T4_1
T4_2
T4_3
Taxonomy
T1_1
T1_2
T1_3
T2_1
T2_2
T2_3
T3_1
T3_2
T3_3
T4_1
T4_2
T4_3
Taxonomy
T1_1
T1_2
T1_3
T2_1
T2_2
T2_3
T3_1
T3_2
T3_3
T4_1
T4_2
T4_3
Taxonomy
T1_1
T1_2
T1_3
T2_1
T2_2
T2_3
T3_1
T3_2
T3_3
T4_1
T4_2
T4_3
Taxonomy
T1_1
T1_2
T1_3
T2_1
T2_2
T2_3
T3_1
T3_2
T3_3
T4_1
T4_2
T4_3
Taxonomy
T1_1
T1_2
T1_3
T2_1
T2_2
T2_3
T3_1
T3_2
T3_3
T4_1
T4_2
T4_3
Taxonomy
T1_1
T1_2
T1_3
T2_1
T2_2
T2_3
T3_1
T3_2
T3_3
T4_1
T4_2
T4_3
Taxonomy
T1_1
T1_2
T1_3
T2_1
T2_2
T2_3
T3_1
T3_2
T3_3
T4_1
T4_2
T4_3
Taxonomy
T1_1
T1_2
T1_3
T2_1
T2_2
T2_3
T3_1
T3_2
T3_3
T4_1
T4_2
T4_3
Taxonomy
T1_1
T1_2
T1_3
T2_1
T2_2
T2_3
T3_1
T3_2
T3_3
T4_1
T4_2
T4_3
Taxonomy
T1_1
T1_2
T1_3
T2_1
T2_2
T2_3
T3_1
T3_2
T3_3
T4_1
T4_2
T4_3
Taxonomy
T1_1
T1_2
T1_3
T2_1
T2_2
T2_3
T3_1
T3_2
T3_3
T4_1
T4_2
T4_3
Taxonomy
T1_1
T1_2
T1_3
T2_1
T2_2
T2_3
T3_1
T3_2
T3_3
T4_1
T4_2
T4_3
Taxonomy
T1_1
T1_2
T1_3
T2_1
T2_2
T2_3
T3_1
T3_2
T3_3
T4_1
T4_2
T4_3
Taxonomy
T1_1
T1_2
T1_3
T2_1
T2_2
T2_3
T3_1
T3_2
T3_3
T4_1
T4_2
T4_3
Taxonomy
T1_1
T1_2
T1_3
T2_1
T2_2
T2_3
T3_1
T3_2
T3_3
T4_1
T4_2
T4_3
Taxonomy
T1_1
T1_2
T1_3
T2_1
T2_2
T2_3
T3_1
T3_2
T3_3
T4_1
T4_2
T4_3
Taxonomy
T1_1
T1_2
T1_3
T2_1
T2_2
T2_3
T3_1
T3_2
T3_3
T4_1
T4_2
T4_3
Taxonomy
T1_1
T1_2
T1_3
T2_1
T2_2
T2_3
T3_1
T3_2
T3_3
T4_1
T4_2
T4_3
Taxonomy
T1_1
T1_2
T1_3
T2_1
T2_2
T2_3
T3_1
T3_2
T3_3
T4_1
T4_2
T4_3
Taxonomy
T1_1
T1_2
T1_3
T2_1
T2_2
T2_3
T3_1
T3_2
T3_3
T4_1
T4_2
T4_3
Taxonomy
T1_1
T1_2
T1_3
T2_1
T2_2
T2_3
T3_1
T3_2
T3_3
T4_1
T4_2
T4_3
Taxonomy
T1_1
T1_2
T1_3
T2_1
T2_2
T2_3
T3_1
T3_2
T3_3
T4_1
T4_2
T4_3
Taxonomy
T1_1
T1_2
T1_3
T2_1
T2_2
T2_3
T3_1
T3_2
T3_3
T4_1
T4_2
T4_3
Taxonomy
T1_1
T1_2
T1_3
T2_1
T2_2
T2_3
T3_1
T3_2
T3_3
T4_1
T4_2
T4_3
Taxonomy
T1_1
T1_2
T1_3
T2_1
T2_2
T2_3
T3_1
T3_2
T3_3
T4_1
T4_2
T4_3
Taxonomy
T1_1
T1_2
T1_3
T2_1
T2_2
T2_3
T3_1
T3_2
T3_3
T4_1
T4_2
T4_3
Taxonomy
T1_1
T1_2
T1_3
T2_1
T2_2
T2_3
T3_1
T3_2
T3_3
T4_1
T4_2
T4_3

## Sheet: Table S3
Bacterial taxonomy at the phylum level
Taxonomy	T1_1	T1_2	T1_3	T2_1	T2_2	T2_3	T3_1	T3_2	T3_3	T4_1	T4_2	T4_3
Proteobacteria	24.6194	25.4265	24.9442	28.2051	27.3685	27.1645	24.9107	25.5358	25.673	30.7076	29.5839	27.4705
Acidobacteria	23.0761	23.3969	22.5034	27.5621	25.1603	25.1745	22.797	23.6487	22.3962	24.7318	25.4763	24.7939
Actinobacteria	25.3303	23.3397	26.308	16.859	21.1168	18.997	24.7274	23.8292	26.4269	19.6255	17.0957	21.1507
Chloroflexi	7.01552	7.09942	6.81336	5.01793	5.46716	5.79206	6.58768	6.14467	6.35173	5.03515	5.10416	5.66165
Gemmatimonadetes	4.42833	4.12861	4.14186	4.27271	3.80088	4.27049	4.66879	4.4781	3.8892	3.28733	4.68143	4.24296
Verrucomicrobia	2.3452	2.27984	2.27468	2.87368	2.36205	3.03452	2.6212	2.73826	2.18915	2.59403	3.7218	3.25789
Planctomycetes	2.53247	2.53425	2.4608	2.88618	2.67487	3.24954	2.78525	2.70081	2.33821	2.61482	3.28729	3.11756
Bacteroidetes	0.932062	0.912615	0.920128	1.03412	0.959298	0.952165	0.9666	0.933669	0.84257	1.23599	1.44435	1.27131
Cyanobacteria	0.77955	0.835623	0.775478	0.821078	0.856315	0.813822	0.748217	0.738821	0.786635	0.846494	0.744931	0.766574
Nitrospirae	0.842775	0.95188	0.710168	0.857376	0.796052	0.940078	0.930004	0.883961	0.846648	0.704901	0.677107	0.694183
Firmicutes	0.536075	0.535304	0.526923	0.534406	0.525817	0.577931	0.520007	0.512006	0.511825	0.502285	0.547413	0.541874
Armatimonadetes	0.129351	0.131176	0.126778	0.124838	0.129657	0.136928	0.126506	0.125682	0.1183	0.111196	0.117775	0.118281
Nitrospinae	0.109855	0.152849	0.111492	0.125547	0.163222	0.12793	0.0962642	0.0945627	0.131364	0.176309	0.0754308	0.0873284
Deinococcus-Thermus	0.1201	0.119543	0.118801	0.108448	0.116199	0.114225	0.114432	0.109978	0.117465	0.109416	0.103387	0.104656
Others	7.20292	8.15572	7.26393	8.71748	8.50291	8.65432	7.4	7.52574	7.3808	7.7171	7.33901	6.72062
Viral taxomomy at the family level
Taxonomy	T1_1	T1_2	T1_3	T2_1	T2_2	T2_3	T3_1	T3_2	T3_3	T4_1	T4_2	T4_3
Others	0.0028	0.1021	0.1093	0.0253	0.0325	0.0227	0.0545	0.0555	0.0378	0.0234	0.0285	0.0175
Unclassified	53.38	53.9887	63.1832	44.6505	48.8553	47.8027	70.5844	69.68	60.1182	36.4313	38.9718	36.462
Microviridae	43.5225	29.2546	29.3338	51.669	46.3775	48.7049	22.379	21.4682	31.9049	54.8504	46.3051	48.1019
Siphoviridae	1.433	10.0251	4.6234	2.1092	2.7314	2.1016	3.4361	5.6585	3.3904	2.0479	2.4059	1.5353
Circoviridae	0.4197	0.2715	0.2601	0.6953	0.9963	0.7404	1.201	0.7262	2.1131	5.6625	11.0132	12.9517
Myoviridae	0.4044	4.3832	1.1646	0.3941	0.6505	0.3093	0.9558	1.2677	1.2291	0.3992	0.5577	0.3486
Geminiviridae	0.3752	0.4186	0.2529	0.0012	0.0025	0.0018	0.1055	0.041	0.1635	0.1052	0.0347	0.0467
Genomoviridae	0.2041	0.0529	0.0956	0.2272	0.0915	0.1112	0.7096	0.3236	0.5157	0.2359	0.3878	0.2954
Podoviridae	0.1006	1.0234	0.4093	0.1619	0.1802	0.1234	0.4915	0.6336	0.4107	0.1841	0.2667	0.1832
Inoviridae	0.0713	0.2373	0.1881	0.0333	0.0274	0.0417	0.0301	0.058	0.0743	0.0542	0.02	0.0529
Nanoviridae	0.0501	0.0925	0.1041	0	0.0078	0.0004	0.018	0.0139	0.0045	0.0001	0.0002	0
Tectiviridae	0.0165	0.0621	0.0489	0.0205	0.0231	0.0212	0.0006	0.0007	0.0017	0.0005	0.0003	0.0002
Autographiviridae	0.0127	0.0549	0.1754	0.0098	0.0176	0.0155	0.0244	0.0524	0.0294	0.0028	0.0049	0.0025
Herelleviridae	0.0045	0.0043	0.0248	0.0012	0.0017	0.0004	0.0079	0.0189	0.0023	0.001	0.0018	0.0009
Mimiviridae	0.0026	0.0288	0.0265	0.0015	0.0047	0.0028	0.0016	0.0018	0.0044	0.0015	0.0014	0.0012

## Sheet: Table S4
The alpha-diversity and beta-diversity of the viral(V) and bacterial(B) communities
Treatment	Shannon-B	Chao1-B	NMDS1-B	NMDS2-B	Shannon-V	Chao1-V	NMDS1-V	NMDS2-V
T1_1	8.37513	161.786	-0.0325456	0.00397636	7.64021	253.48	-0.207032	0.00149537
T1_2	8.37119	155.885	-0.028948	0.00744321	10.6187	211.798	-0.323591	0.00176389
T1_3	8.40944	167.126	-0.0321777	0.00320104	10.7171	249.61	-0.271979	0.00133846
T2_1	8.1798	154.646	0.0387666	0.0291101	10.5335	576.789	-0.149334	0.464436
T2_2	8.36364	169.711	0.0333558	0.0297412	10.8581	646.335	-0.149045	0.464393
T2_3	8.31189	157.85	0.0383726	0.0297319	9.85267	552.423	-0.150013	0.465279
T3_1	8.38636	165.276	-0.030323	-0.00185153	11.453	494.917	-0.157357	-0.461871
T3_2	8.33282	159.398	-0.0302062	-0.00174596	12.8774	461.866	-0.156943	-0.461904
T3_3	8.45621	164.285	-0.0322221	0.00304414	12.1403	509.184	-0.156266	-0.461547
T4_1	8.451	165.315	0.0166088	-0.0172691	11.3864	830.624	0.57384	-0.00430186
T4_2	8.28582	153.231	0.030942	-0.0447036	12.2677	777.644	0.573948	-0.00460762
T4_3	8.37801	156.825	0.0283769	-0.0406776	10.846	700.564	0.573772	-0.00447507
Taxonomy
T1_1
T1_2
T1_3
T2_1
T2_2
T2_3
T3_1
T3_2
T3_3
T4_1
T4_2
T4_3
Taxonomy
T1_1
T1_2
T1_3
T2_1
T2_2
T2_3
T3_1
T3_2
T3_3
T4_1
T4_2
T4_3
Taxonomy
T1_1
T1_2
T1_3
T2_1
T2_2
T2_3
T3_1
T3_2
T3_3
T4_1
T4_2
T4_3
Taxonomy
T1_1
T1_2
T1_3
T2_1
T2_2
T2_3
T3_1
T3_2
T3_3
T4_1
T4_2
T4_3
Taxonomy
T1_1
T1_2
T1_3
T2_1
T2_2
T2_3
T3_1
T3_2
T3_3
T4_1
T4_2
T4_3
Taxonomy
T1_1
T1_2
T1_3
T2_1
T2_2
T2_3
T3_1
T3_2
T3_3
T4_1
T4_2
T4_3
Taxonomy
T1_1
T1_2
T1_3
T2_1
T2_2
T2_3
T3_1
T3_2
T3_3
T4_1
T4_2
T4_3
Taxonomy
T1_1
T1_2
T1_3
T2_1
T2_2
T2_3
T3_1
T3_2
T3_3
T4_1
T4_2
T4_3
Taxonomy
T1_1
T1_2
T1_3
T2_1
T2_2
T2_3
T3_1
T3_2
T3_3
T4_1
T4_2
T4_3
Taxonomy
T1_1
T1_2
T1_3
T2_1
T2_2
T2_3
T3_1
T3_2
T3_3
T4_1
T4_2
T4_3
Taxonomy
T1_1
T1_2
T1_3
T2_1
T2_2
T2_3
T3_1
T3_2
T3_3
T4_1
T4_2
T4_3
Taxonomy
T1_1
T1_2
T1_3
T2_1
T2_2
T2_3
T3_1
T3_2
T3_3
T4_1
T4_2
T4_3
Taxonomy
T1_1
T1_2
T1_3
T2_1
T2_2
T2_3
T3_1
T3_2
T3_3
T4_1
T4_2
T4_3
Taxonomy
T1_1
T1_2
T1_3
T2_1
T2_2
T2_3
T3_1
T3_2
T3_3
T4_1
T4_2
T4_3
Taxonomy
T1_1
T1_2
T1_3
T2_1
T2_2
T2_3
T3_1
T3_2
T3_3
T4_1
T4_2
T4_3
Taxonomy
T1_1
T1_2
T1_3
T2_1
T2_2
T2_3
T3_1
T3_2
T3_3
T4_1
T4_2
T4_3
Taxonomy
T1_1
T1_2
T1_3
T2_1
T2_2
T2_3
T3_1
T3_2
T3_3
T4_1
T4_2
T4_3
Taxonomy
T1_1
T1_2
T1_3
T2_1
T2_2
T2_3
T3_1
T3_2
T3_3
T4_1
T4_2
T4_3
Taxonomy
T1_1
T1_2
T1_3
T2_1
T2_2
T2_3
T3_1
T3_2
T3_3
T4_1
T4_2
T4_3
Taxonomy
T1_1
T1_2
T1_3
T2_1
T2_2
T2_3
T3_1
T3_2
T3_3
T4_1
T4_2
T4_3
Taxonomy
T1_1
T1_2
T1_3
T2_1
T2_2
T2_3
T3_1
T3_2
T3_3
T4_1
T4_2
T4_3
Taxonomy
T1_1
T1_2
T1_3
T2_1
T2_2
T2_3
T3_1
T3_2
T3_3
T4_1
T4_2
T4_3
Taxonomy
T1_1
T1_2
T1_3
T2_1
T2_2
T2_3
T3_1
T3_2
T3_3
T4_1
T4_2
T4_3
Taxonomy
T1_1
T1_2
T1_3
T2_1
T2_2
T2_3
T3_1
T3_2
T3_3
T4_1
T4_2
T4_3
Taxonomy
T1_1
T1_2
T1_3
T2_1
T2_2
T2_3
T3_1
T3_2
T3_3
T4_1
T4_2
T4_3
Taxonomy
T1_1
T1_2
T1_3
T2_1
T2_2
T2_3
T3_1
T3_2
T3_3
T4_1
T4_2
T4_3
Taxonomy
T1_1
T1_2
T1_3
T2_1
T2_2
T2_3
T3_1
T3_2
T3_3
T4_1
T4_2
T4_3
Taxonomy
T1_1
T1_2
T1_3
T2_1
T2_2
T2_3
T3_1
T3_2
T3_3
T4_1
T4_2
T4_3
Taxonomy
T1_1
T1_2
T1_3
T2_1
T2_2
T2_3
T3_1
T3_2
T3_3
T4_1
T4_2
T4_3
Taxonomy
T1_1
T1_2
T1_3
T2_1
T2_2
T2_3
T3_1
T3_2
T3_3
T4_1
T4_2
T4_3
Taxonomy
T1_1
T1_2
T1_3
T2_1
T2_2
T2_3
T3_1
T3_2
T3_3
T4_1
T4_2
T4_3
Taxonomy
T1_1
T1_2
T1_3
T2_1
T2_2
T2_3
T3_1
T3_2
T3_3
T4_1
T4_2
T4_3
Taxonomy
T1_1
T1_2
T1_3
T2_1
T2_2
T2_3
T3_1
T3_2
T3_3
T4_1
T4_2
T4_3
Taxonomy
T1_1
T1_2
T1_3
T2_1
T2_2
T2_3
T3_1
T3_2
T3_3
T4_1
T4_2
T4_3
Taxonomy
T1_1
T1_2
T1_3
T2_1
T2_2
T2_3
T3_1
T3_2
T3_3
T4_1
T4_2
T4_3
Taxonomy
T1_1
T1_2
T1_3
T2_1
T2_2
T2_3
T3_1
T3_2
T3_3
T4_1
T4_2
T4_3
Taxonomy
T1_1
T1_2
T1_3
T2_1
T2_2
T2_3
T3_1
T3_2
T3_3
T4_1
T4_2
T4_3
Taxonomy
T1_1
T1_2
T1_3
T2_1
T2_2
T2_3
T3_1
T3_2
T3_3
T4_1
T4_2
T4_3
Taxonomy
T1_1
T1_2
T1_3
T2_1
T2_2
T2_3
T3_1
T3_2
T3_3
T4_1
T4_2
T4_3
Taxonomy
T1_1
T1_2
T1_3
T2_1
T2_2
T2_3
T3_1
T3_2
T3_3
T4_1
T4_2
T4_3
Taxonomy
T1_1
T1_2
T1_3
T2_1
T2_2
T2_3
T3_1
T3_2
T3_3
T4_1
T4_2
T4_3
Taxonomy
T1_1
T1_2
T1_3
T2_1
T2_2
T2_3
T3_1
T3_2
T3_3
T4_1
T4_2
T4_3
Taxonomy
T1_1
T1_2
T1_3
T2_1
T2_2
T2_3
T3_1
T3_2
T3_3
T4_1
T4_2
T4_3
Taxonomy
T1_1
T1_2
T1_3
T2_1
T2_2
T2_3
T3_1
T3_2
T3_3
T4_1
T4_2
T4_3
Taxonomy
T1_1
T1_2
T1_3
T2_1
T2_2
T2_3
T3_1
T3_2
T3_3
T4_1
T4_2
T4_3
Taxonomy
T1_1
T1_2
T1_3
T2_1
T2_2
T2_3
T3_1
T3_2
T3_3
T4_1
T4_2
T4_3
Taxonomy
T1_1
T1_2
T1_3
T2_1
T2_2
T2_3
T3_1
T3_2
T3_3
T4_1
T4_2
T4_3
Taxonomy
T1_1
T1_2
T1_3
T2_1
T2_2
T2_3
T3_1
T3_2
T3_3
T4_1
T4_2
T4_3
Taxonomy
T1_1
T1_2
T1_3
T2_1
T2_2
T2_3
T3_1
T3_2
T3_3
T4_1
T4_2
T4_3
Taxonomy
T1_1
T1_2
T1_3
T2_1
T2_2
T2_3
T3_1
T3_2
T3_3
T4_1
T4_2
T4_3
Taxonomy
T1_1
T1_2
T1_3
T2_1
T2_2
T2_3
T3_1
T3_2
T3_3
T4_1
T4_2
T4_3
Taxonomy
T1_1
T1_2
T1_3
T2_1
T2_2
T2_3
T3_1
T3_2
T3_3
T4_1
T4_2
T4_3
Taxonomy
T1_1
T1_2
T1_3
T2_1
T2_2
T2_3
T3_1
T3_2
T3_3
T4_1
T4_2
T4_3
Taxonomy
T1_1
T1_2
T1_3
T2_1
T2_2
T2_3
T3_1
T3_2
T3_3
T4_1
T4_2
T4_3
Taxonomy
T1_1
T1_2
T1_3
T2_1
T2_2
T2_3
T3_1
T3_2
T3_3
T4_1
T4_2
T4_3
Taxonomy
T1_1
T1_2
T1_3
T2_1
T2_2
T2_3
T3_1
T3_2
T3_3
T4_1
T4_2
T4_3
Taxonomy
T1_1
T1_2
T1_3
T2_1
T2_2
T2_3
T3_1
T3_2
T3_3
T4_1
T4_2
T4_3
Taxonomy
T1_1
T1_2
T1_3
T2_1
T2_2
T2_3
T3_1
T3_2
T3_3
T4_1
T4_2
T4_3
Taxonomy
T1_1
T1_2
T1_3
T2_1
T2_2
T2_3
T3_1
T3_2
T3_3
T4_1
T4_2
T4_3
Taxonomy
T1_1
T1_2
T1_3
T2_1
T2_2
T2_3
T3_1
T3_2
T3_3
T4_1
T4_2
T4_3
Taxonomy
T1_1
T1_2
T1_3
T2_1
T2_2
T2_3
T3_1
T3_2
T3_3
T4_1
T4_2
T4_3
Taxonomy
T1_1
T1_2
T1_3
T2_1
T2_2
T2_3
T3_1
T3_2
T3_3
T4_1
T4_2
T4_3
Taxonomy
T1_1
T1_2
T1_3
T2_1
T2_2
T2_3
T3_1
T3_2
T3_3
T4_1
T4_2
T4_3

## Sheet: Table S5
The lifestyle prediction by phyTYP
Accession	Length	Pred	Score
v_contig_2	16203	temperate	0.930857
v_contig_3	8848	temperate	0.776788
v_contig_5	8057	temperate	0.99986
v_contig_6	7327	temperate	0.999843
v_contig_7	5677	temperate	0.999841
v_contig_12	22491	temperate	0.99904
v_contig_17	10480	temperate	0.842975
v_contig_19	6473	temperate	0.845024
v_contig_31	7683	temperate	0.99986
v_contig_34	6547	temperate	0.99986
v_contig_35	8725	temperate	0.999856
v_contig_36	9934	temperate	0.99518
v_contig_41	11465	temperate	0.905014
v_contig_42	15292	temperate	0.999837
v_contig_54	7012	temperate	0.999856
v_contig_57	8360	temperate	0.963142
v_contig_61	26810	temperate	0.998291
v_contig_62	10965	temperate	0.996836
v_contig_63	6179	temperate	0.99831
v_contig_65	23685	temperate	0.999852
v_contig_66	12729	temperate	0.873077
v_contig_70	6638	temperate	0.999849
v_contig_71	9152	temperate	0.951051
v_contig_72	5833	temperate	0.999858
v_contig_82	5864	temperate	0.99986
v_contig_85	8287	temperate	0.999806
v_contig_89	12371	temperate	0.994586
v_contig_96	5996	temperate	0.99986
v_contig_99	5775	temperate	0.955437
v_contig_100	11356	temperate	0.99986
v_contig_102	7144	temperate	0.789766
v_contig_104	7644	temperate	0.994764
v_contig_109	7203	temperate	0.999856
v_contig_113	12173	temperate	0.99986
v_contig_114	21399	temperate	0.996996
v_contig_118	8679	temperate	0.999859
v_contig_121	6783	temperate	0.99986
v_contig_122	32264	temperate	0.978832
v_contig_125	7060	temperate	0.94321
v_contig_127	5229	temperate	0.998561
v_contig_128	6701	temperate	0.999854
v_contig_129	11806	temperate	0.999858
v_contig_130	7899	temperate	0.99986
v_contig_133	41693	temperate	0.850704
v_contig_135	13645	temperate	0.999816
v_contig_137	20334	temperate	0.999856
v_contig_139	13176	temperate	0.966864
v_contig_140	15587	temperate	0.991822
v_contig_144	16506	temperate	0.999849
v_contig_154	16532	temperate	0.997605
v_contig_155	12505	temperate	0.999858
v_contig_158	6054	temperate	0.899996
v_contig_159	6130	temperate	0.999858
v_contig_161	8259	temperate	0.994653
v_contig_166	5150	temperate	0.999856
v_contig_167	8185	temperate	0.511821
v_contig_169	19275	temperate	0.999729
v_contig_170	5642	temperate	0.977647
v_contig_174	5833	temperate	0.999827
v_contig_178	5038	temperate	0.969418
v_contig_180	9344	temperate	0.961829
v_contig_188	18016	temperate	0.999859
v_contig_201	8266	temperate	0.999856
v_contig_203	7548	temperate	0.968642
v_contig_205	17289	temperate	0.999764
v_contig_206	6774	temperate	0.938894
v_contig_207	13712	temperate	0.998996
v_contig_208	26866	temperate	0.999855
v_contig_212	22266	temperate	0.96992
v_contig_214	10502	temperate	0.999847
v_contig_218	16943	temperate	0.94599
v_contig_221	6558	temperate	0.999859
v_contig_223	8953	temperate	0.999841
v_contig_224	50609	temperate	0.98986
v_contig_226	7932	temperate	0.999856
v_contig_227	11941	temperate	0.999856
v_contig_228	9097	temperate	0.987901
v_contig_229	11205	temperate	0.712405
v_contig_232	8683	temperate	0.998898
v_contig_235	5381	temperate	0.997219
v_contig_240	5755	temperate	0.99986
v_contig_241	25403	temperate	0.999858
v_contig_247	6137	temperate	0.999355
v_contig_252	37571	temperate	0.772114
v_contig_260	15187	temperate	0.999849
v_contig_274	8281	temperate	0.977688
v_contig_281	6896	temperate	0.999857
v_contig_282	11099	temperate	0.993271
v_contig_285	8786	temperate	0.998232
v_contig_288	5424	temperate	0.612198
v_contig_294	6350	temperate	0.969515
v_contig_295	21668	temperate	0.957422
v_contig_297	10184	temperate	0.947896
v_contig_300	11835	temperate	0.99986
v_contig_306	5118	temperate	0.969261
v_contig_307	22359	temperate	0.999858
v_contig_308	8885	temperate	0.926849
v_contig_310	5684	temperate	0.931314
v_contig_315	17861	temperate	0.999856
v_contig_316	7391	temperate	0.775573
v_contig_322	16693	temperate	0.995189
v_contig_323	16783	temperate	0.999858
v_contig_325	6331	temperate	0.921034
v_contig_326	18208	temperate	0.972195
v_contig_333	5526	temperate	0.842573
v_contig_338	7101	temperate	0.998341
v_contig_340	7353	temperate	0.982027
v_contig_341	5280	temperate	0.972641
v_contig_345	8296	temperate	0.84364
v_contig_348	42820	temperate	0.99985
v_contig_349	10020	temperate	0.939932
v_contig_354	9738	temperate	0.99986
v_contig_355	14745	temperate	0.995592
v_contig_356	5984	temperate	0.62463
v_contig_373	13083	temperate	0.999859
v_contig_376	9286	temperate	0.99986
v_contig_377	10247	temperate	0.83264
v_contig_378	7429	temperate	0.99986
v_contig_379	8835	temperate	0.99541
v_contig_380	11360	temperate	0.999859
v_contig_383	9143	temperate	0.987835
v_contig_386	12617	temperate	0.999814
v_contig_389	8450	temperate	0.937557
v_contig_390	7131	temperate	0.995904
v_contig_394	5369	temperate	0.99986
v_contig_395	11869	temperate	0.99986
v_contig_396	5564	temperate	0.953393
v_contig_397	14071	temperate	0.980953
v_contig_399	5880	temperate	0.936721
v_contig_403	6379	temperate	0.992853
v_contig_407	9704	temperate	0.933905
v_contig_408	10245	temperate	0.873077
v_contig_412	7420	temperate	0.99986
v_contig_413	7292	temperate	0.999563
v_contig_414	6764	temperate	0.539133
v_contig_420	6660	temperate	0.958388
v_contig_422	6150	temperate	0.878325
v_contig_426	21702	temperate	0.999858
v_contig_427	5597	temperate	0.967143
v_contig_430	7983	temperate	0.994627
v_contig_436	13821	temperate	0.986677
v_contig_439	18428	temperate	0.999834
v_contig_440	35213	temperate	0.980359
v_contig_444	10188	temperate	0.999753
v_contig_448	8038	temperate	0.999856
v_contig_451	18632	temperate	0.990084
v_contig_452	21954	temperate	0.999858
v_contig_455	26406	temperate	0.99688
v_contig_461	12948	temperate	0.99802
v_contig_462	6732	temperate	0.999859
v_contig_466	6578	temperate	0.911162
v_contig_467	14314	temperate	0.997572
v_contig_473	10400	temperate	0.999824
v_contig_475	8289	temperate	0.999798
v_contig_476	10098	temperate	0.929188
v_contig_477	6892	temperate	0.999858
v_contig_485	7551	temperate	0.99986
v_contig_493	16019	temperate	0.891691
v_contig_499	5763	temperate	0.999045
v_contig_504	10866	temperate	0.999855
v_contig_506	21975	temperate	0.99986
v_contig_510	9060	temperate	0.999852
v_contig_515	6946	temperate	0.994797
v_contig_516	10346	temperate	0.679457
v_contig_528	8248	temperate	0.999637
v_contig_541	7328	temperate	0.712405
v_contig_549	16193	temperate	0.999859
v_contig_558	5401	temperate	0.817823
v_contig_561	8049	temperate	0.95373
v_contig_580	21680	temperate	0.976373
v_contig_593	15683	temperate	0.999859
v_contig_595	8427	temperate	0.920824
v_contig_596	12218	temperate	0.999858
v_contig_597	12866	temperate	0.976375
v_contig_600	13171	temperate	0.703332
v_contig_604	11404	temperate	0.99986
v_contig_605	13183	temperate	0.999859
v_contig_610	12388	temperate	0.982714
v_contig_621	9144	temperate	0.999859
v_contig_623	6072	temperate	0.763356
v_contig_628	48375	temperate	0.986952
v_contig_630	5128	temperate	0.985506
v_contig_640	24970	temperate	0.98275
v_contig_650	10150	temperate	0.992786
v_contig_656	12552	temperate	0.999855
v_contig_657	5717	temperate	0.949983
v_contig_662	20702	temperate	0.999844
v_contig_663	6880	temperate	0.994627
v_contig_671	6567	temperate	0.993794
v_contig_673	12413	temperate	0.631139
v_contig_674	8312	temperate	0.999837
v_contig_675	10977	temperate	0.824842
v_contig_677	12314	temperate	0.948612
v_contig_680	8228	temperate	0.821164
v_contig_681	6007	temperate	0.99986
v_contig_683	7545	temperate	0.906392
v_contig_686	6349	temperate	0.999856
v_contig_691	7848	temperate	0.531504
v_contig_693	10862	temperate	0.997597
v_contig_695	8012	temperate	0.859927
v_contig_697	7615	temperate	0.999778
v_contig_704	5388	temperate	0.994274
v_contig_708	6788	temperate	0.969533
v_contig_709	15712	temperate	0.999697
v_contig_710	5774	temperate	0.991746
v_contig_720	35213	temperate	0.902884
v_contig_721	34947	temperate	0.999859
v_contig_722	5998	temperate	0.99986
v_contig_723	25640	temperate	0.999821
v_contig_727	6150	temperate	0.999793
v_contig_734	28278	temperate	0.998718
v_contig_735	16946	temperate	0.998726
v_contig_738	6614	temperate	0.991934
v_contig_742	7807	temperate	0.616724
v_contig_743	34918	temperate	0.999858
v_contig_749	14811	temperate	0.640793
v_contig_752	12462	temperate	0.999827
v_contig_757	5122	temperate	0.963094
v_contig_758	5278	temperate	0.94532
v_contig_766	15637	temperate	0.985028
v_contig_770	21998	temperate	0.999531
v_contig_771	8551	temperate	0.60981
v_contig_774	13237	temperate	0.999679
v_contig_780	11353	temperate	0.994835
v_contig_784	26558	temperate	0.999842
v_contig_785	5141	temperate	0.99986
v_contig_789	23588	temperate	0.996679
v_contig_795	15374	temperate	0.99986
v_contig_798	6258	temperate	0.930627
v_contig_799	6135	temperate	0.999314
v_contig_801	5784	temperate	0.999856
v_contig_802	14858	temperate	0.999859
v_contig_803	14677	temperate	0.999856
v_contig_805	7355	temperate	0.999834
v_contig_809	5618	temperate	0.97962
v_contig_819	30561	temperate	0.999856
v_contig_822	19342	temperate	0.999844
v_contig_824	20264	temperate	0.999608
v_contig_829	8035	temperate	0.628013
v_contig_830	6089	temperate	0.99986
v_contig_833	9388	temperate	0.86113
v_contig_834	13934	temperate	0.99986
v_contig_836	5966	temperate	0.946184
v_contig_839	6213	temperate	0.92574
v_contig_847	8160	temperate	0.999858
v_contig_848	38816	temperate	0.999823
v_contig_849	5847	temperate	0.999859
v_contig_852	10294	temperate	0.999856
v_contig_858	15886	temperate	0.982281
v_contig_862	5954	temperate	0.586982
v_contig_863	46896	temperate	0.999843
v_contig_868	85751	temperate	0.9996
v_contig_873	5304	temperate	0.999857
v_contig_875	8022	temperate	0.99986
v_contig_876	8819	temperate	0.992786
v_contig_884	36430	temperate	0.547677
v_contig_888	25207	temperate	0.99986
v_contig_891	9071	temperate	0.946269
v_contig_893	10813	temperate	0.999859
v_contig_896	5109	temperate	0.870407
v_contig_902	5116	temperate	0.977077
v_contig_904	6536	temperate	0.99986
v_contig_909	31954	temperate	0.970402
v_contig_910	8340	temperate	0.999172
v_contig_915	8838	temperate	0.999859
v_contig_921	14244	temperate	0.99986
v_contig_922	6317	temperate	0.628013
v_contig_923	6826	temperate	0.805927
v_contig_927	10267	temperate	0.511008
v_contig_931	9175	temperate	0.99986
v_contig_933	20510	temperate	0.999858
v_contig_934	17784	temperate	0.990337
v_contig_936	13484	temperate	0.974685
v_contig_941	11768	temperate	0.999783
v_contig_942	5043	temperate	0.999773
v_contig_952	16498	temperate	0.999859
v_contig_953	5668	temperate	0.846068
v_contig_955	11523	temperate	0.999856
v_contig_956	7164	temperate	0.967622
v_contig_966	29703	temperate	0.999859
v_contig_968	5059	temperate	0.999846
v_contig_974	5043	temperate	0.999859
v_contig_978	11286	temperate	0.962098
v_contig_981	26032	temperate	0.999844
v_contig_983	5368	temperate	0.99986
v_contig_987	6407	temperate	0.999859
v_contig_988	5436	temperate	0.999858
v_contig_989	32010	temperate	0.999839
v_contig_991	13125	temperate	0.999096
v_contig_992	9463	temperate	0.999858
v_contig_993	8796	temperate	0.999856
v_contig_997	5599	temperate	0.99986
v_contig_998	22314	temperate	0.997399
v_contig_999	27024	temperate	0.999859
v_contig_1000	7760	temperate	0.999859
v_contig_1001	18451	temperate	0.999844
v_contig_1006	8090	temperate	0.548023
v_contig_1008	11712	temperate	0.888114
v_contig_1010	5399	temperate	0.959643
v_contig_1014	19079	temperate	0.999859
v_contig_1016	5476	temperate	0.99986
v_contig_1017	16076	temperate	0.998289
v_contig_1020	6861	temperate	0.947242
v_contig_1021	15968	temperate	0.999601
v_contig_1025	8845	temperate	0.605697
v_contig_1027	8404	temperate	0.619014
v_contig_1029	9276	temperate	0.99541
v_contig_1031	8726	temperate	0.781241
v_contig_1032	12056	temperate	0.99986
v_contig_1035	44152	temperate	0.963956
v_contig_1036	6819	temperate	0.63959
v_contig_1037	15818	temperate	0.999859
v_contig_1039	27093	temperate	0.99973
v_contig_1041	13670	temperate	0.99982
v_contig_1043	6600	temperate	0.977524
v_contig_1044	21742	temperate	0.999858
v_contig_1048	9995	temperate	0.999406
v_contig_1051	7055	temperate	0.625638
v_contig_1056	6166	temperate	0.999856
v_contig_1058	8242	temperate	0.728634
v_contig_1059	67844	temperate	0.997844
v_contig_1062	8458	temperate	0.981466
v_contig_1064	9944	temperate	0.781517
v_contig_1067	30111	temperate	0.762719
v_contig_1074	7440	temperate	0.999852
v_contig_1079	8807	temperate	0.775573
v_contig_1082	11659	temperate	0.999726
v_contig_1084	15494	temperate	0.853905
v_contig_1085	22568	temperate	0.99986
v_contig_1086	42900	temperate	0.803196
v_contig_1087	13098	temperate	0.999782
v_contig_1090	9701	temperate	0.880368
v_contig_1091	12600	temperate	0.994767
v_contig_1092	23184	temperate	0.937261
v_contig_1093	7045	temperate	0.732002
v_contig_1101	34110	temperate	0.870173
v_contig_1102	8729	temperate	0.999859
v_contig_1108	13912	temperate	0.987035
v_contig_1109	9085	temperate	0.763356
v_contig_1113	7193	temperate	0.661062
v_contig_1118	5808	temperate	0.999853
v_contig_1120	13802	temperate	0.99986
v_contig_1121	29928	temperate	0.985043
v_contig_1127	11572	temperate	0.999844
v_contig_1135	42784	temperate	0.923495
v_contig_1139	13474	temperate	0.993046
v_contig_1143	28840	temperate	0.999859
v_contig_1147	7999	temperate	0.99986
v_contig_1150	5036	temperate	0.999859
v_contig_1153	28789	temperate	0.999858
v_contig_1158	11186	temperate	0.99986
v_contig_1164	59435	temperate	0.999839
v_contig_1166	8255	temperate	0.99986
v_contig_1171	11411	temperate	0.99866
v_contig_1173	31750	temperate	0.958194
v_contig_1180	16829	temperate	0.948097
v_contig_1181	9715	temperate	0.998954
v_contig_1183	8592	temperate	0.999856
v_contig_1184	6947	temperate	0.995773
v_contig_1185	5443	temperate	0.661062
v_contig_1200	13231	temperate	0.861172
v_contig_1202	5157	temperate	0.997482
v_contig_1205	22100	temperate	0.953681
v_contig_1206	9192	temperate	0.999856
v_contig_1210	16005	temperate	0.999853
v_contig_1215	6752	temperate	0.990559
v_contig_1223	6906	temperate	0.999855
v_contig_1224	8535	temperate	0.99986
v_contig_1230	7656	temperate	0.846068
v_contig_1231	11720	temperate	0.967066
v_contig_1236	23889	temperate	0.817529
v_contig_1237	6797	temperate	0.999355
v_contig_1241	7716	temperate	0.99986
v_contig_1247	9721	temperate	0.997507
v_contig_1253	9740	temperate	0.994631
v_contig_1257	13244	temperate	0.997809
v_contig_1258	17716	temperate	0.999855
v_contig_1262	13245	temperate	0.942619
v_contig_1264	10007	temperate	0.999851
v_contig_1265	7000	temperate	0.99986
v_contig_1266	7842	temperate	0.992786
v_contig_1270	5573	temperate	0.99986
v_contig_1272	20452	temperate	0.999854
v_contig_1274	6492	temperate	0.999693
v_contig_1275	6066	temperate	0.967021
v_contig_1282	5744	temperate	0.999859
v_contig_1284	5288	temperate	0.997491
v_contig_1289	6432	temperate	0.99986
v_contig_1293	8091	temperate	0.970128
v_contig_1294	15867	temperate	0.999849
v_contig_1296	30271	temperate	0.999408
v_contig_1299	12475	temperate	0.56184
v_contig_1300	7273	temperate	0.949983
v_contig_1301	20604	temperate	0.956604
v_contig_1303	16311	temperate	0.965532
v_contig_1306	5198	temperate	0.991842
v_contig_1308	5122	temperate	0.99986
v_contig_1311	10483	temperate	0.999847
v_contig_1313	5537	temperate	0.999203
v_contig_1317	6633	temperate	0.680873
v_contig_1323	39232	temperate	0.896182
v_contig_1325	21269	temperate	0.999856
v_contig_1327	14910	temperate	0.99986
v_contig_1330	13864	temperate	0.999853
v_contig_1331	13047	temperate	0.981066
v_contig_1332	6199	temperate	0.999858
v_contig_1334	5057	temperate	0.661062
v_contig_1335	5725	temperate	0.999849
v_contig_1339	27783	temperate	0.999806
v_contig_1344	8494	temperate	0.532644
v_contig_1349	15520	temperate	0.999856
v_contig_1359	7863	temperate	0.99986
v_contig_1362	7610	temperate	0.999859
v_contig_1368	8708	temperate	0.530371
v_contig_1369	43480	temperate	0.999854
v_contig_1374	27953	temperate	0.952043
v_contig_1376	13835	temperate	0.501192
v_contig_1380	8965	temperate	0.99986
v_contig_1381	9313	temperate	0.99986
v_contig_1393	10636	temperate	0.99986
v_contig_1394	34486	temperate	0.989944
v_contig_1395	43170	temperate	0.99818
v_contig_1396	17005	temperate	0.999694
v_contig_1399	12033	temperate	0.99986
v_contig_1400	48165	temperate	0.985854
v_contig_1409	7159	temperate	0.997507
v_contig_1410	26615	temperate	0.999856
v_contig_1413	7721	temperate	0.999795
v_contig_1414	6599	temperate	0.998603
v_contig_1419	45941	temperate	0.864685
v_contig_1421	9993	temperate	0.999859
v_contig_1423	7612	temperate	0.99986
v_contig_1426	5881	temperate	0.901361
v_contig_1428	6106	temperate	0.654551
v_contig_1429	7231	temperate	0.841782
v_contig_1439	23094	temperate	0.998321
v_contig_1445	26997	temperate	0.999857
v_contig_1449	6446	temperate	0.958083
v_contig_1450	12635	temperate	0.661062
v_contig_1451	6720	temperate	0.999856
v_contig_1452	66202	temperate	0.999809
v_contig_1464	25245	temperate	0.984998
v_contig_1469	9414	temperate	0.955339
v_contig_1476	11265	temperate	0.999856
v_contig_1489	7170	temperate	0.895383
v_contig_1514	15362	temperate	0.999856
v_contig_1523	5790	temperate	0.990337
v_contig_1524	70005	temperate	0.999796
v_contig_1540	5555	temperate	0.999859
v_contig_1545	17316	temperate	0.997603
v_contig_1548	5060	temperate	0.896233
v_contig_1550	16292	temperate	0.831155
v_contig_1555	21180	temperate	0.712035
v_contig_1558	10602	temperate	0.999856
v_contig_1569	13597	temperate	0.699271
v_contig_1570	18021	temperate	0.999828
v_contig_1571	15615	temperate	0.999858
v_contig_1574	6070	temperate	0.88056
v_contig_1575	6909	temperate	0.99986
v_contig_1582	6271	temperate	0.999857
v_contig_1583	7082	temperate	0.99986
v_contig_1585	6084	temperate	0.96198
v_contig_1587	5556	temperate	0.702878
v_contig_1588	5753	temperate	0.99653
v_contig_1594	16225	temperate	0.986475
v_contig_1595	15342	temperate	0.999837
v_contig_1596	12462	temperate	0.99184
v_contig_1601	5689	temperate	0.995578
v_contig_1603	20131	temperate	0.897688
v_contig_1608	17668	temperate	0.99986
v_contig_1612	37177	temperate	0.939816
v_contig_1615	16796	temperate	0.999858
v_contig_1618	12505	temperate	0.999829
v_contig_1619	7821	temperate	0.96952
v_contig_1626	5237	temperate	0.9998
v_contig_1627	20861	temperate	0.965272
v_contig_1629	6131	temperate	0.99986
v_contig_1637	9965	temperate	0.999859
v_contig_1641	7916	temperate	0.799475
v_contig_1643	9775	temperate	0.997597
v_contig_1646	6847	temperate	0.808205
v_contig_1649	43627	temperate	0.665108
v_contig_1660	6940	temperate	0.993094
v_contig_1665	13665	temperate	0.99986
v_contig_1668	5856	temperate	0.99986
v_contig_1670	13772	temperate	0.990337
v_contig_1672	19543	temperate	0.999849
v_contig_1673	5102	temperate	0.993832
v_contig_1674	15893	temperate	0.994274
v_contig_1677	5584	temperate	0.99986
v_contig_1678	5815	temperate	0.998285
v_contig_1680	30559	temperate	0.999857
v_contig_1682	11585	temperate	0.854643
v_contig_1685	10154	temperate	0.959421
v_contig_1686	14577	temperate	0.999855
v_contig_1691	8131	temperate	0.952614
v_contig_1696	5494	temperate	0.99958
v_contig_1697	16550	temperate	0.998961
v_contig_1701	8730	temperate	0.99106
v_contig_1703	5253	temperate	0.958741
v_contig_1706	37992	temperate	0.999856
v_contig_1711	10306	temperate	0.934546
v_contig_1715	8711	temperate	0.999393
v_contig_1717	10520	temperate	0.981281
v_contig_1720	30102	temperate	0.99986
v_contig_1722	8642	temperate	0.99986
v_contig_1725	7342	temperate	0.955803
v_contig_1727	5605	temperate	0.907816
v_contig_1730	10722	temperate	0.99986
v_contig_1731	5912	temperate	0.998453
v_contig_1732	12678	temperate	0.716551
v_contig_1734	6802	temperate	0.970891
v_contig_1735	6479	temperate	0.999851
v_contig_1741	11496	temperate	0.996265
v_contig_1744	15537	temperate	0.999859
v_contig_1745	17652	temperate	0.99986
v_contig_1747	43612	temperate	0.999757
v_contig_1753	27515	temperate	0.990542
v_contig_1760	20257	temperate	0.999822
v_contig_1761	5363	temperate	0.943207
v_contig_1763	5104	temperate	0.999858
v_contig_1766	29897	temperate	0.99986
v_contig_1774	25243	temperate	0.999858
v_contig_1778	10252	temperate	0.999859
v_contig_1779	7145	temperate	0.99986
v_contig_1791	10307	temperate	0.999731
v_contig_1792	23835	temperate	0.999849
v_contig_1797	6381	temperate	0.99986
v_contig_1803	12714	temperate	0.999859
v_contig_1804	26605	temperate	0.999858
v_contig_1807	6692	temperate	0.951258
v_contig_1810	23347	temperate	0.999748
v_contig_1812	8783	temperate	0.999857
v_contig_1813	11699	temperate	0.99293
v_contig_1814	8715	temperate	0.999859
v_contig_1822	9680	temperate	0.999855
v_contig_1823	5890	temperate	0.99986
v_contig_1824	16361	temperate	0.704494
v_contig_1827	6616	temperate	0.999834
v_contig_1834	5760	temperate	0.772774
v_contig_1835	9136	temperate	0.999788
v_contig_1840	14796	temperate	0.99948
v_contig_1842	6541	temperate	0.999858
v_contig_1844	15884	temperate	0.999858
v_contig_1852	25534	temperate	0.99983
v_contig_1858	8687	temperate	0.526222
v_contig_1859	7026	temperate	0.99986
v_contig_1861	17835	temperate	0.983225
v_contig_1862	19988	temperate	0.999848
v_contig_1863	13960	temperate	0.978248
v_contig_1867	8963	temperate	0.998211
v_contig_1870	5195	temperate	0.982339
v_contig_1879	21982	temperate	0.99986
v_contig_1882	6745	temperate	0.999805
v_contig_1891	39304	temperate	0.999855
v_contig_1893	8196	temperate	0.628013
v_contig_1895	39664	temperate	0.999858
v_contig_1899	5111	temperate	0.997721
v_contig_1901	5658	temperate	0.763356
v_contig_1902	8507	temperate	0.999679
v_contig_1906	7900	temperate	0.999859
v_contig_1912	5452	temperate	0.941217
v_contig_1913	6065	temperate	0.945193
v_contig_1915	7714	temperate	0.992773
v_contig_1918	6544	temperate	0.711666
v_contig_1919	9585	temperate	0.948171
v_contig_1928	6858	temperate	0.686238
v_contig_1929	62913	temperate	0.51878
v_contig_1931	14579	temperate	0.999858
v_contig_1942	11949	temperate	0.999607
v_contig_1948	6068	temperate	0.823137
v_contig_1949	7973	temperate	0.661062
v_contig_1954	8483	temperate	0.999859
v_contig_1957	5675	temperate	0.999852
v_contig_1959	8938	temperate	0.99986
v_contig_1960	27673	temperate	0.999816
v_contig_1961	14488	temperate	0.99986
v_contig_1969	6126	temperate	0.661653
v_contig_1971	5014	temperate	0.995031
v_contig_1974	13003	temperate	0.746394
v_contig_1977	7084	temperate	0.99985
v_contig_1978	8225	temperate	0.99986
v_contig_1983	5846	temperate	0.92762
v_contig_1985	10315	temperate	0.9998
v_contig_1987	36467	temperate	0.999848
v_contig_1988	6123	temperate	0.987277
v_contig_1993	6446	temperate	0.511068
v_contig_1995	12711	temperate	0.999748
v_contig_1996	50398	temperate	0.979284
v_contig_1997	10638	temperate	0.992786
v_contig_1999	7682	temperate	0.532097
v_contig_2006	5517	temperate	0.99986
v_contig_2008	8842	temperate	0.999859
v_contig_2019	8607	temperate	0.999356
v_contig_2022	6529	temperate	0.972148
v_contig_2024	5030	temperate	0.992786
v_contig_2025	6263	temperate	0.999859
v_contig_2029	12080	temperate	0.999857
v_contig_2031	11780	temperate	0.99986
v_contig_2032	6555	temperate	0.647742
v_contig_2036	22164	temperate	0.999855
v_contig_2040	9705	temperate	0.823137
v_contig_2042	11270	temperate	0.99986
v_contig_2045	25289	temperate	0.847273
v_contig_2047	6703	temperate	0.980509
v_contig_2062	6875	temperate	0.999762
v_contig_2063	5017	temperate	0.953955
v_contig_2065	25013	temperate	0.998405
v_contig_2066	8992	temperate	0.779353
v_contig_2069	41451	temperate	0.999841
v_contig_2070	6091	temperate	0.960726
v_contig_2073	14602	temperate	0.612026
v_contig_2074	7322	temperate	0.929991
v_contig_2078	5832	temperate	0.96403
v_contig_2079	7422	temperate	0.895222
v_contig_2083	5844	temperate	0.99986
v_contig_2085	17655	temperate	0.999858
v_contig_2087	6151	temperate	0.992786
v_contig_2092	10457	temperate	0.8121
v_contig_2093	5037	temperate	0.99986
v_contig_2099	11908	temperate	0.999859
v_contig_2101	11835	temperate	0.99986
v_contig_2106	13777	temperate	0.998871
v_contig_2108	6894	temperate	0.997955
v_contig_2110	11801	temperate	0.999859
v_contig_2111	20748	temperate	0.998768
v_contig_2114	9775	temperate	0.999855
v_contig_2117	9398	temperate	0.999685
v_contig_2119	8021	temperate	0.710394
v_contig_2124	6207	temperate	0.999853
v_contig_2125	6125	temperate	0.999849
v_contig_2126	6418	temperate	0.852979
v_contig_2129	9456	temperate	0.99986
v_contig_2130	13669	temperate	0.719566
v_contig_2135	15624	temperate	0.825521
v_contig_2147	6967	temperate	0.859621
v_contig_2149	24478	temperate	0.999775
v_contig_2152	52977	temperate	0.977959
v_contig_2154	11861	temperate	0.999682
v_contig_2155	7942	temperate	0.99986
v_contig_2157	34925	temperate	0.999719
v_contig_2158	39246	temperate	0.985853
v_contig_2161	5584	temperate	0.83712
v_contig_2163	10024	temperate	0.996888
v_contig_2165	13716	temperate	0.999859
v_contig_2166	13485	temperate	0.987583
v_contig_2168	12989	temperate	0.960401
v_contig_2176	14996	temperate	0.99986
v_contig_2181	22693	temperate	0.999859
v_contig_2184	9154	temperate	0.999859
v_contig_2185	8901	temperate	0.99986
v_contig_2186	43824	temperate	0.999851
v_contig_2196	12183	temperate	0.99986
v_contig_2197	8590	temperate	0.999859
v_contig_2198	43426	temperate	0.973404
v_contig_2201	7599	temperate	0.559161
v_contig_2202	21313	temperate	0.994309
v_contig_2212	28936	temperate	0.999849
v_contig_2215	8112	temperate	0.75924
v_contig_2220	11817	temperate	0.993434
v_contig_2222	22409	temperate	0.99986
v_contig_2225	41229	temperate	0.997333
v_contig_2230	8691	temperate	0.50327
v_contig_2232	10989	temperate	0.661062
v_contig_2234	13827	temperate	0.999826
v_contig_2236	18332	temperate	0.99986
v_contig_2240	5973	temperate	0.99986
v_contig_2242	21095	temperate	0.999813
v_contig_2243	6741	temperate	0.566342
v_contig_2245	6080	temperate	0.999859
v_contig_2255	7302	temperate	0.847828
v_contig_2256	5978	temperate	0.99986
v_contig_2260	16970	temperate	0.99986
v_contig_2263	10204	temperate	0.973444
v_contig_2269	7435	temperate	0.99986
v_contig_2270	5163	temperate	0.940789
v_contig_2277	8193	temperate	0.999858
v_contig_2278	27851	temperate	0.998534
v_contig_2279	6214	temperate	0.998174
v_contig_2281	17316	temperate	0.999664
v_contig_2285	11951	temperate	0.999859
v_contig_2290	15524	temperate	0.969764
v_contig_2292	25044	temperate	0.969996
v_contig_2293	5938	temperate	0.871493
v_contig_2297	7627	temperate	0.919239
v_contig_2299	11047	temperate	0.880368
v_contig_2300	12241	temperate	0.999854
v_contig_2302	5414	temperate	0.737674
v_contig_2305	5579	temperate	0.987604
v_contig_2308	15814	temperate	0.999852
v_contig_2316	21521	temperate	0.999858
v_contig_2320	5950	temperate	0.99986
v_contig_2321	14014	temperate	0.99986
v_contig_2323	14008	temperate	0.984762
v_contig_2338	19531	temperate	0.996817
v_contig_2339	11145	temperate	0.577414
v_contig_2343	8489	temperate	0.99986
v_contig_2344	10320	temperate	0.913207
v_contig_2346	7672	temperate	0.999859
v_contig_2347	7030	temperate	0.999813
v_contig_2348	9713	temperate	0.999848
v_contig_2357	43148	temperate	0.99985
v_contig_2371	31048	temperate	0.999203
v_contig_2373	10874	temperate	0.999847
v_contig_2374	18836	temperate	0.949876
v_contig_2375	33860	temperate	0.999836
v_contig_2382	32078	temperate	0.999655
v_contig_2384	12259	temperate	0.999762
v_contig_2385	5857	temperate	0.763356
v_contig_2389	10345	temperate	0.995134
v_contig_2391	5455	temperate	0.794535
v_contig_2395	49429	temperate	0.999806
v_contig_2401	6240	temperate	0.99986
v_contig_2403	14043	temperate	0.946161
v_contig_2405	10342	temperate	0.99986
v_contig_2406	6770	temperate	0.999853
v_contig_2408	20139	temperate	0.994628
v_contig_2411	13434	temperate	0.997522
v_contig_2412	7288	temperate	0.686238
v_contig_2420	14441	temperate	0.999851
v_contig_2422	6437	temperate	0.57294
v_contig_2425	6526	temperate	0.998809
v_contig_2435	7006	temperate	0.929634
v_contig_2436	5056	temperate	0.96198
v_contig_2446	21956	temperate	0.999856
v_contig_2448	12430	temperate	0.907573
v_contig_2452	5039	temperate	0.996344
v_contig_2455	8989	temperate	0.999859
v_contig_2459	11492	temperate	0.999834
v_contig_2461	8272	temperate	0.713294
v_contig_2465	6834	temperate	0.865473
v_contig_2470	8118	temperate	0.900135
v_contig_2478	9268	temperate	0.880764
v_contig_2479	21299	temperate	0.997672
v_contig_2480	10969	temperate	0.999859
v_contig_2483	29449	temperate	0.999853
v_contig_2488	15017	temperate	0.999809
v_contig_2489	5945	temperate	0.99986
v_contig_2490	10607	temperate	0.640793
v_contig_2493	9414	temperate	0.876065
v_contig_2494	5927	temperate	0.50327
v_contig_2495	11585	temperate	0.67948
v_contig_2499	7886	temperate	0.997597
v_contig_2502	56613	temperate	0.982448
v_contig_2504	6840	temperate	0.972908
v_contig_2506	7244	temperate	0.997384
v_contig_2507	27378	temperate	0.911528
v_contig_2508	11887	temperate	0.999859
v_contig_2510	9080	temperate	0.99986
v_contig_2511	14881	temperate	0.999764
v_contig_2512	32205	temperate	0.999831
v_contig_2514	38387	temperate	0.999794
v_contig_2520	25455	temperate	0.955994
v_contig_2530	50306	temperate	0.981834
v_contig_2531	6388	temperate	0.999859
v_contig_2538	12910	temperate	0.97996
v_contig_2542	5307	temperate	0.989449
v_contig_2543	8429	temperate	0.999846
v_contig_2550	24101	temperate	0.999859
v_contig_2551	28869	temperate	0.66854
v_contig_2553	8465	temperate	0.79327
v_contig_2554	17312	temperate	0.99986
v_contig_2556	6615	temperate	0.999824
v_contig_2559	6782	temperate	0.99986
v_contig_2564	6420	temperate	0.99986
v_contig_2565	43316	temperate	0.999857
v_contig_2567	9607	temperate	0.99986
v_contig_2571	41417	temperate	0.832346
v_contig_2573	6950	temperate	0.955149
v_contig_2574	22132	temperate	0.978962
v_contig_2575	11349	temperate	0.750097
v_contig_2579	39269	temperate	0.993607
v_contig_2580	5369	temperate	0.999801
v_contig_2586	7033	temperate	0.984781
v_contig_2587	8798	temperate	0.963967
v_contig_2594	27360	temperate	0.999713
v_contig_2597	8549	temperate	0.999184
v_contig_2599	12767	temperate	0.980992
v_contig_2600	5551	temperate	0.999858
v_contig_2603	46885	temperate	0.98164
v_contig_2604	10917	temperate	0.999537
v_contig_2605	10515	temperate	0.99986
v_contig_2610	8423	temperate	0.577414
v_contig_2614	10822	temperate	0.99986
v_contig_2616	10313	temperate	0.99986
v_contig_2617	5713	temperate	0.884542
v_contig_2619	13145	temperate	0.999858
v_contig_2625	11612	temperate	0.99986
v_contig_2627	15842	temperate	0.972697
v_contig_2635	27440	temperate	0.997533
v_contig_2638	8255	temperate	0.99986
v_contig_2639	18531	temperate	0.952231
v_contig_2640	10185	temperate	0.970579
v_contig_2641	6259	temperate	0.518831
v_contig_2643	47619	temperate	0.999641
v_contig_2645	7911	temperate	0.999859
v_contig_2648	20894	temperate	0.740058
v_contig_2655	6842	temperate	0.99986
v_contig_2657	6177	temperate	0.99986
v_contig_2658	34839	temperate	0.997712
v_contig_2664	5823	temperate	0.999859
v_contig_2666	18295	temperate	0.999858
v_contig_2667	8556	temperate	0.993954
v_contig_2671	12565	temperate	0.50327
v_contig_2674	17240	temperate	0.999859
v_contig_2676	6070	temperate	0.999858
v_contig_2677	7765	temperate	0.935935
v_contig_2678	21702	temperate	0.99422
v_contig_2685	6430	temperate	0.99781
v_contig_2692	21424	temperate	0.999856
v_contig_2704	7514	temperate	0.99769
v_contig_2706	8343	temperate	0.998858
v_contig_2708	10451	temperate	0.999849
v_contig_2709	41020	temperate	0.999858
v_contig_2710	9284	temperate	0.99986
v_contig_2711	8033	temperate	0.999844
v_contig_2717	5149	temperate	0.881698
v_contig_2719	7879	temperate	0.999858
v_contig_2722	7126	temperate	0.863572
v_contig_2723	8740	temperate	0.796079
v_contig_2727	9705	temperate	0.686238
v_contig_2734	5075	temperate	0.999844
v_contig_2737	24389	temperate	0.743456
v_contig_2742	6078	temperate	0.99986
v_contig_2744	7156	temperate	0.999838
v_contig_2745	17882	temperate	0.999859
v_contig_2750	5094	temperate	0.811782
v_contig_2751	7080	temperate	0.992786
v_contig_2754	5988	temperate	0.990838
v_contig_2755	12363	temperate	0.879639
v_contig_2759	10798	temperate	0.999732
v_contig_2765	9083	temperate	0.998327
v_contig_2766	13742	temperate	0.999644
v_contig_2768	5207	temperate	0.808205
v_contig_2770	5755	temperate	0.981679
v_contig_2776	17394	temperate	0.988571
v_contig_2787	21349	temperate	0.99986
v_contig_2790	12746	temperate	0.999756
v_contig_2792	33515	temperate	0.999857
v_contig_2794	13170	temperate	0.99986
v_contig_2795	18284	temperate	0.999694
v_contig_2799	33171	temperate	0.999851
v_contig_2800	22840	temperate	0.999857
v_contig_2802	6559	temperate	0.999856
v_contig_2820	12280	temperate	0.591399
v_contig_2837	19432	temperate	0.999856
v_contig_2838	14471	temperate	0.999257
v_contig_2842	6223	temperate	0.574558
v_contig_2846	17893	temperate	0.925104
v_contig_2851	14862	temperate	0.976349
v_contig_2858	29415	temperate	0.997677
v_contig_2859	10944	temperate	0.999832
v_contig_2860	6912	temperate	0.99986
v_contig_2861	9628	temperate	0.99986
v_contig_2865	33218	temperate	0.999855
v_contig_2866	7749	temperate	0.999829
v_contig_2868	16445	temperate	0.999859
v_contig_2869	8439	temperate	0.851274
v_contig_2875	30647	temperate	0.99986
v_contig_2876	6202	temperate	0.999856
v_contig_2878	7553	temperate	0.999256
v_contig_2879	6148	temperate	0.995471
v_contig_2881	8756	temperate	0.880368
v_contig_2882	5540	temperate	0.99986
v_contig_2883	6733	temperate	0.932262
v_contig_2885	18849	temperate	0.99986
v_contig_2886	6561	temperate	0.999824
v_contig_2893	6451	temperate	0.82678
v_contig_2895	5573	temperate	0.992853
v_contig_2901	5660	temperate	0.951184
v_contig_2904	35412	temperate	0.999828
v_contig_2913	18324	temperate	0.99986
v_contig_2914	5331	temperate	0.999818
v_contig_2916	26353	temperate	0.999859
v_contig_2917	12344	temperate	0.999773
v_contig_2919	12282	temperate	0.999859
v_contig_2920	20798	temperate	0.99986
v_contig_2921	10709	temperate	0.997764
v_contig_2922	8234	temperate	0.931192
v_contig_2925	6711	temperate	0.86767
v_contig_2928	11571	temperate	0.999836
v_contig_2930	26042	temperate	0.970309
v_contig_2931	16674	temperate	0.999681
v_contig_2938	6777	temperate	0.92512
v_contig_2942	13935	temperate	0.999859
v_contig_2943	19566	temperate	0.999843
v_contig_2947	8595	temperate	0.999857
v_contig_2955	7262	temperate	0.99986
v_contig_2957	17670	temperate	0.834538
v_contig_2958	23489	temperate	0.73405
v_contig_2960	5023	temperate	0.99986
v_contig_2962	33970	temperate	0.999734
v_contig_2964	27007	temperate	0.997714
v_contig_2969	12255	temperate	0.984524
v_contig_2970	5537	temperate	0.992686
v_contig_2981	15995	temperate	0.99986
v_contig_2984	12779	temperate	0.999859
v_contig_2985	32565	temperate	0.999847
v_contig_2986	12295	temperate	0.999043
v_contig_2992	6826	temperate	0.99986
v_contig_2995	18162	temperate	0.988824
v_contig_2996	20681	temperate	0.85579
v_contig_3011	21298	temperate	0.937557
v_contig_3016	40288	temperate	0.999821
v_contig_3019	5156	temperate	0.999819
v_contig_3020	9395	temperate	0.52784
v_contig_3022	11717	temperate	0.99986
v_contig_3023	16918	temperate	0.865221
v_contig_3025	6086	temperate	0.99986
v_contig_3031	5412	temperate	0.772774
v_contig_3032	5946	temperate	0.955437
v_contig_3033	22086	temperate	0.99986
v_contig_3035	7947	temperate	0.99985
v_contig_3038	6573	temperate	0.959965
v_contig_3040	12036	temperate	0.998833
v_contig_3042	7228	temperate	0.961169
v_contig_3043	10019	temperate	0.99639
v_contig_3044	6748	temperate	0.999837
v_contig_3046	16953	temperate	0.999824
v_contig_3048	37539	temperate	0.674208
v_contig_3050	7111	temperate	0.978755
v_contig_3053	6808	temperate	0.999793
v_contig_3054	5018	temperate	0.841934
v_contig_3055	9049	temperate	0.99986
v_contig_3056	5825	temperate	0.992786
v_contig_3060	5213	temperate	0.99972
v_contig_3063	13425	temperate	0.993077
v_contig_3065	6244	temperate	0.97748
v_contig_3066	38522	temperate	0.999784
v_contig_3068	17251	temperate	0.99986
v_contig_3071	20399	temperate	0.99986
v_contig_3079	10417	temperate	0.944926
v_contig_3082	5334	temperate	0.9993
v_contig_3085	5925	temperate	0.938023
v_contig_3086	8879	temperate	0.966855
v_contig_3087	9075	temperate	0.973934
v_contig_3090	8930	temperate	0.957626
v_contig_3097	10359	temperate	0.99986
v_contig_3102	8150	temperate	0.994715
v_contig_3106	10822	temperate	0.980868
v_contig_3107	13576	temperate	0.999857
v_contig_3108	39901	temperate	0.999852
v_contig_3110	33702	temperate	0.999802
v_contig_3118	6505	temperate	0.978524
v_contig_3121	17233	temperate	0.99986
v_contig_3122	14977	temperate	0.635533
v_contig_3123	5285	temperate	0.999859
v_contig_3125	8152	temperate	0.99986
v_contig_3127	13141	temperate	0.999853
v_contig_3128	14986	temperate	0.986379
v_contig_3130	5865	temperate	0.995481
v_contig_3131	9087	temperate	0.99986
v_contig_3132	5680	temperate	0.9477
v_contig_3134	6457	temperate	0.999786
v_contig_3136	7902	temperate	0.999853
v_contig_3138	19479	temperate	0.983458
v_contig_3149	5633	temperate	0.99986
v_contig_3152	39216	temperate	0.995479
v_contig_3153	7267	temperate	0.99982
v_contig_3154	6244	temperate	0.999858
v_contig_3157	5122	temperate	0.99986
v_contig_3159	13997	temperate	0.997412
v_contig_3166	7107	temperate	0.997753
v_contig_3169	6167	temperate	0.995761
v_contig_3170	15384	temperate	0.990337
v_contig_3171	31517	temperate	0.981777
v_contig_3173	22994	temperate	0.638913
v_contig_3177	8657	temperate	0.622547
v_contig_3179	6739	temperate	0.987658
v_contig_3181	8740	temperate	0.999858
v_contig_3186	8009	temperate	0.965272
v_contig_3190	11479	temperate	0.999859
v_contig_3191	5274	temperate	0.916976
v_contig_3195	12530	temperate	0.930766
v_contig_3201	23887	temperate	0.995527
v_contig_3206	22247	temperate	0.999858
v_contig_3209	16213	temperate	0.999757
v_contig_3211	11691	temperate	0.999854
v_contig_3212	5859	temperate	0.999855
v_contig_3213	5103	temperate	0.999859
v_contig_3217	10873	temperate	0.99986
v_contig_3221	10313	temperate	0.981679
v_contig_3223	13957	temperate	0.983417
v_contig_3226	28807	temperate	0.999846
v_contig_3229	19057	temperate	0.633659
v_contig_3234	5048	temperate	0.989135
v_contig_3236	9502	temperate	0.921034
v_contig_3237	7336	temperate	0.995186
v_contig_3238	15935	temperate	0.999838
v_contig_3239	11764	temperate	0.999859
v_contig_3245	8199	temperate	0.919392
v_contig_3246	27298	temperate	0.999856
v_contig_3247	18552	temperate	0.998022
v_contig_3249	5849	temperate	0.999831
v_contig_3250	9965	temperate	0.999859
v_contig_3253	43710	temperate	0.999839
v_contig_3257	12230	temperate	0.998915
v_contig_3260	5612	temperate	0.999858
v_contig_3262	16888	temperate	0.999735
v_contig_3263	10883	temperate	0.999834
v_contig_3264	28948	temperate	0.999714
v_contig_3266	9875	temperate	0.996267
v_contig_3267	11731	temperate	0.998084
v_contig_3277	17824	temperate	0.999703
v_contig_3278	17946	temperate	0.999727
v_contig_3279	6893	temperate	0.860737
v_contig_3280	30756	temperate	0.906731
v_contig_3286	24827	temperate	0.99986
v_contig_3288	5954	temperate	0.995813
v_contig_3290	8845	temperate	0.661062
v_contig_3293	8174	temperate	0.999858
v_contig_3295	6165	temperate	0.938643
v_contig_3300	14548	temperate	0.706582
v_contig_3301	5962	temperate	0.790063
v_contig_3302	23217	temperate	0.99968
v_contig_3306	5850	temperate	0.999859
v_contig_3309	16054	temperate	0.975668
v_contig_3310	13027	temperate	0.99244
v_contig_3312	12257	temperate	0.974156
v_contig_3317	6439	temperate	0.99986
v_contig_3319	10666	temperate	0.964133
v_contig_3321	13745	temperate	0.999808
v_contig_3324	7555	temperate	0.898438
v_contig_3326	33286	temperate	0.985239
v_contig_3328	5888	temperate	0.999707
v_contig_3329	6892	temperate	0.99986
v_contig_3330	5420	temperate	0.99986
v_contig_3331	6394	temperate	0.99986
v_contig_3334	14773	temperate	0.556471
v_contig_3340	17597	temperate	0.999856
v_contig_3343	44439	temperate	0.999856
v_contig_3344	33887	temperate	0.766901
v_contig_3345	19136	temperate	0.997676
v_contig_3351	5266	temperate	0.838493
v_contig_3356	46538	temperate	0.999474
v_contig_3358	10916	temperate	0.999857
v_contig_3360	70004	temperate	0.855478
v_contig_3362	5075	temperate	0.99986
v_contig_3366	37990	temperate	0.552505
v_contig_3375	17543	temperate	0.999497
v_contig_3376	9620	temperate	0.99986
v_contig_3377	10239	temperate	0.99986
v_contig_3380	52415	temperate	0.501524
v_contig_3382	8688	temperate	0.952699
v_contig_3386	18444	temperate	0.994797
v_contig_3391	5209	temperate	0.999851
v_contig_3394	5482	temperate	0.548648
v_contig_3400	8270	temperate	0.99986
v_contig_3404	11390	temperate	0.999858
v_contig_3407	16812	temperate	0.998055
v_contig_3410	5790	temperate	0.990337
v_contig_3424	6701	temperate	0.999848
v_contig_3426	8730	temperate	0.99986
v_contig_3430	14877	temperate	0.999658
v_contig_3434	25900	temperate	0.999383
v_contig_3445	14714	temperate	0.988783
v_contig_3447	6279	temperate	0.997528
v_contig_3449	12498	temperate	0.999859
v_contig_3452	12718	temperate	0.99986
v_contig_3455	9067	temperate	0.949983
v_contig_3456	53682	temperate	0.999857
v_contig_3461	17531	temperate	0.999857
v_contig_3470	9609	temperate	0.999849
v_contig_3471	21021	temperate	0.999644
v_contig_3480	45809	temperate	0.999757
v_contig_3485	9593	temperate	0.577414
v_contig_3487	10402	temperate	0.963016
v_contig_3491	6705	temperate	0.988955
v_contig_3495	5283	temperate	0.99986
v_contig_3500	5534	temperate	0.99986
v_contig_3506	6072	temperate	0.899996
v_contig_3507	9140	temperate	0.965731
v_contig_3512	21999	temperate	0.999853
v_contig_3520	7108	temperate	0.999856
v_contig_3522	6744	temperate	0.867247
v_contig_3529	7051	temperate	0.999739
v_contig_3532	5851	temperate	0.718778
v_contig_3535	16843	temperate	0.996548
v_contig_3543	7875	temperate	0.943298
v_contig_3544	45027	temperate	0.999847
v_contig_3553	12854	temperate	0.999536
v_contig_3554	13950	temperate	0.9905
v_contig_3561	5030	temperate	0.99986
v_contig_3567	8968	temperate	0.999857
v_contig_3568	5153	temperate	0.661062
v_contig_3571	14883	temperate	0.999587
v_contig_3576	5727	temperate	0.999816
v_contig_3586	6285	temperate	0.529462
v_contig_3588	5846	temperate	0.785473
v_contig_3589	7783	temperate	0.999172
v_contig_3590	5233	temperate	0.772774
v_contig_3592	5793	temperate	0.99986
v_contig_3593	46793	temperate	0.990069
v_contig_3594	5789	temperate	0.999858
v_contig_3600	5826	temperate	0.999858
v_contig_3601	11275	temperate	0.999784
v_contig_3602	5892	temperate	0.998495
v_contig_3604	25933	temperate	0.999453
v_contig_3605	10611	temperate	0.99986
v_contig_3615	7112	temperate	0.989444
v_contig_3617	12070	temperate	0.579186
v_contig_3618	7440	temperate	0.997828
v_contig_3620	11638	temperate	0.946677
v_contig_3623	5425	temperate	0.928011
v_contig_3625	6803	temperate	0.87501
v_contig_3626	5476	temperate	0.628013
v_contig_3631	9831	temperate	0.999723
v_contig_3639	14178	temperate	0.970084
v_contig_3640	10443	temperate	0.999858
v_contig_3641	5723	temperate	0.99986
v_contig_3643	5365	temperate	0.999408
v_contig_3646	5590	temperate	0.852384
v_contig_3649	13914	temperate	0.99986
v_contig_3656	10062	temperate	0.999858
v_contig_3659	7109	temperate	0.99986
v_contig_3661	7001	temperate	0.964149
v_contig_3663	6727	temperate	0.99986
v_contig_3664	11781	temperate	0.998323
v_contig_3666	5094	temperate	0.820267
v_contig_3672	5834	temperate	0.925547
v_contig_3673	9113	temperate	0.552047
v_contig_3676	10911	temperate	0.999859
v_contig_3679	24139	temperate	0.99986
v_contig_3683	8206	temperate	0.900228
v_contig_3685	10085	temperate	0.999752
v_contig_3686	13510	temperate	0.981711
v_contig_3688	22207	temperate	0.999858
v_contig_3690	6210	temperate	0.999859
v_contig_3698	11378	temperate	0.999854
v_contig_3699	6483	temperate	0.661062
v_contig_3701	14380	temperate	0.999857
v_contig_3703	10499	temperate	0.999832
v_contig_3706	9214	temperate	0.999859
v_contig_3710	6666	temperate	0.999631
v_contig_3711	21619	temperate	0.99986
v_contig_3716	5567	temperate	0.939275
v_contig_3721	10714	temperate	0.820267
v_contig_3729	6843	temperate	0.99986
v_contig_3733	21841	temperate	0.999081
v_contig_3735	28198	temperate	0.999854
v_contig_3737	7534	temperate	0.82816
v_contig_3744	6921	temperate	0.985312
v_contig_3753	8724	temperate	0.605146
v_contig_3756	8850	temperate	0.686238
v_contig_3757	6601	temperate	0.810895
v_contig_3760	7993	temperate	0.999859
v_contig_3762	22266	temperate	0.999856
v_contig_3771	9630	temperate	0.99986
v_contig_3773	6449	temperate	0.999855
v_contig_3776	27484	temperate	0.999804
v_contig_3777	16494	temperate	0.99986
v_contig_3778	8295	temperate	0.999823
v_contig_3780	5536	temperate	0.999818
v_contig_3783	8399	temperate	0.977269
v_contig_3787	5251	temperate	0.795896
v_contig_3792	6389	temperate	0.712405
v_contig_3793	6157	temperate	0.798179
v_contig_3794	8452	temperate	0.999849
v_contig_3795	5182	temperate	0.999037
v_contig_3797	5270	temperate	0.99985
v_contig_3798	25269	temperate	0.999788
v_contig_3802	5595	temperate	0.973625
v_contig_3804	5855	temperate	0.781105
v_contig_3807	11820	temperate	0.99986
v_contig_3809	12964	temperate	0.958966
v_contig_3820	24129	temperate	0.999034
v_contig_3821	16635	temperate	0.869538
v_contig_3822	6272	temperate	0.596436
v_contig_3823	9582	temperate	0.613158
v_contig_3830	17359	temperate	0.997674
v_contig_3831	6092	temperate	0.942038
v_contig_3832	5735	temperate	0.99986
v_contig_3834	13696	temperate	0.921034
v_contig_3839	7496	temperate	0.99986
v_contig_3840	21044	temperate	0.999845
v_contig_3841	15908	temperate	0.999266
v_contig_3844	39801	temperate	0.999812
v_contig_3845	5473	temperate	0.99986
v_contig_3850	9150	temperate	0.999859
v_contig_3851	20451	temperate	0.914328
v_contig_3853	7450	temperate	0.99986
v_contig_3855	5714	temperate	0.999837
v_contig_3859	5119	temperate	0.686238
v_contig_3868	7184	temperate	0.925009
v_contig_3876	5614	temperate	0.941302
v_contig_3878	5713	temperate	0.840905
v_contig_3879	8110	temperate	0.999853
v_contig_3880	7546	temperate	0.953951
v_contig_3887	7464	temperate	0.819209
v_contig_3892	6968	temperate	0.997421
v_contig_3893	31870	temperate	0.999858
v_contig_3896	22626	temperate	0.999745
v_contig_3899	9333	temperate	0.999728
v_contig_3900	10565	temperate	0.622456
v_contig_3901	29954	temperate	0.998957
v_contig_3907	8861	temperate	0.999844
v_contig_3908	24855	temperate	0.999859
v_contig_3910	6361	temperate	0.840915
v_contig_3912	5650	temperate	0.880368
v_contig_3913	12710	temperate	0.996689
v_contig_3916	5714	temperate	0.998333
v_contig_3917	5023	temperate	0.999858
v_contig_3920	10175	temperate	0.9996
v_contig_3922	6396	temperate	0.999858
v_contig_3923	13373	temperate	0.997909
v_contig_3925	20215	temperate	0.999856
v_contig_3926	8166	temperate	0.99986
v_contig_3927	8391	temperate	0.910767
v_contig_3928	6161	temperate	0.968018
v_contig_3936	42012	temperate	0.996829
v_contig_3942	6198	temperate	0.851349
v_contig_3943	6654	temperate	0.994097
v_contig_3945	18502	temperate	0.996603
v_contig_3948	5089	temperate	0.716267
v_contig_3951	5133	temperate	0.99986
v_contig_3953	5791	temperate	0.871493
v_contig_3954	11735	temperate	0.818235
v_contig_3957	24450	temperate	0.554805
v_contig_3958	6613	temperate	0.999245
v_contig_3963	9829	temperate	0.999859
v_contig_3966	6795	temperate	0.999644
v_contig_3969	11835	temperate	0.99986
v_contig_3976	6977	temperate	0.775573
v_contig_3978	11271	temperate	0.999848
v_contig_3982	5528	temperate	0.767308
v_contig_3983	7596	temperate	0.955603
v_contig_3988	16581	temperate	0.99986
v_contig_3989	6255	temperate	0.99986
v_contig_4004	5679	temperate	0.822185
v_contig_4006	10284	temperate	0.999859
v_contig_4007	15029	temperate	0.999859
v_contig_4008	16072	temperate	0.999855
v_contig_4016	7637	temperate	0.695665
v_contig_4017	17949	temperate	0.99986
v_contig_4018	21198	temperate	0.999828
v_contig_4019	8567	temperate	0.99986
v_contig_4024	8659	temperate	0.999859
v_contig_4025	28823	temperate	0.980828
v_contig_4027	9947	temperate	0.940789
v_contig_4030	10694	temperate	0.99986
v_contig_4031	5265	temperate	0.966246
v_contig_4032	10479	temperate	0.99986
v_contig_4034	13543	temperate	0.999848
v_contig_4035	5803	temperate	0.99986
v_contig_4036	5182	temperate	0.999853
v_contig_4039	14200	temperate	0.999843
v_contig_4042	16303	temperate	0.999856
v_contig_4047	6842	temperate	0.99986
v_contig_4058	7576	temperate	0.739504
v_contig_4061	6356	temperate	0.99986
v_contig_4068	9201	temperate	0.999858
v_contig_4071	5153	temperate	0.999847
v_contig_4072	8013	temperate	0.900228
v_contig_4075	6202	temperate	0.955437
v_contig_4082	5140	temperate	0.988323
v_contig_4085	5262	temperate	0.999859
v_contig_4088	5735	temperate	0.99921
v_contig_4092	6481	temperate	0.99986
v_contig_4093	9242	temperate	0.794535
v_contig_4098	6588	temperate	0.766302
v_contig_4100	6666	temperate	0.99986
v_contig_4110	21927	temperate	0.999743
v_contig_4111	6195	temperate	0.99986
v_contig_4113	11144	temperate	0.999336
v_contig_4114	6022	temperate	0.999852
v_contig_4118	12077	temperate	0.99986
v_contig_4130	7681	temperate	0.999852
v_contig_4139	5049	temperate	0.929267
v_contig_4143	7777	temperate	0.943207
v_contig_4145	5865	temperate	0.99986
v_contig_4153	5479	temperate	0.921034
v_contig_4154	14937	temperate	0.876779
v_contig_4166	12918	temperate	0.925953
v_contig_4167	17837	temperate	0.922413
v_contig_4170	6599	temperate	0.999859
v_contig_4174	12680	temperate	0.989111
v_contig_4175	16940	temperate	0.99986
v_contig_4178	18289	temperate	0.999858
v_contig_4180	13126	temperate	0.99986
v_contig_4184	11606	temperate	0.547128
v_contig_4192	13624	temperate	0.99986
v_contig_4193	5660	temperate	0.999841
v_contig_4194	7209	temperate	0.999575
v_contig_4201	6690	temperate	0.983394
v_contig_4209	10367	temperate	0.999572
v_contig_4214	25443	temperate	0.999418
v_contig_4216	7381	temperate	0.962053
v_contig_4217	8174	temperate	0.999794
v_contig_4222	9204	temperate	0.686238
v_contig_4226	21652	temperate	0.876783
v_contig_4228	6477	temperate	0.99986
v_contig_4231	6451	temperate	0.999518
v_contig_4232	13357	temperate	0.999849
v_contig_4233	6379	temperate	0.99986
v_contig_4237	5176	temperate	0.99986
v_contig_4239	5325	temperate	0.932567
v_contig_4243	10616	temperate	0.959112
v_contig_4244	6516	temperate	0.97962
v_contig_4251	41932	temperate	0.999814
v_contig_4254	13408	temperate	0.957616
v_contig_4255	6021	temperate	0.99986
v_contig_4257	10789	temperate	0.999644
v_contig_4259	7021	temperate	0.99986
v_contig_4263	7228	temperate	0.999722
v_contig_4275	5790	temperate	0.990337
v_contig_4276	6409	temperate	0.999856
v_contig_4281	8062	temperate	0.999859
v_contig_4283	5178	temperate	0.892066
v_contig_4288	38194	temperate	0.992578
v_contig_4290	6175	temperate	0.989882
v_contig_4300	5348	temperate	0.99986
v_contig_4303	5455	temperate	0.661304
v_contig_4305	12701	temperate	0.999859
v_contig_4307	42043	temperate	0.908275
v_contig_4308	6365	temperate	0.892338
v_contig_4313	5362	temperate	0.998579
v_contig_4315	10791	temperate	0.998841
v_contig_4320	10478	temperate	0.99985
v_contig_4324	17661	temperate	0.99986
v_contig_4330	8116	temperate	0.999859
v_contig_4331	27089	temperate	0.964675
v_contig_4337	9071	temperate	0.855046
v_contig_4345	10868	temperate	0.999774
v_contig_4346	6298	temperate	0.815846
v_contig_4347	7497	temperate	0.992786
v_contig_4351	9797	temperate	0.797223
v_contig_4354	6425	temperate	0.995417
v_contig_4359	10399	temperate	0.992786
v_contig_4365	6378	temperate	0.874215
v_contig_4368	8769	temperate	0.92512
v_contig_4369	14056	temperate	0.980846
v_contig_4373	13245	temperate	0.98629
v_contig_4377	9423	temperate	0.779353
v_contig_4378	13533	temperate	0.99986
v_contig_4383	18319	temperate	0.999859
v_contig_4390	7966	temperate	0.999859
v_contig_4394	9805	temperate	0.995152
v_contig_4396	8590	temperate	0.966864
v_contig_4399	9717	temperate	0.99986
v_contig_4402	10966	temperate	0.999825
v_contig_4409	10736	temperate	0.797026
v_contig_4410	8566	temperate	0.943716
v_contig_4411	7888	temperate	0.999856
v_contig_4412	17057	temperate	0.999802
v_contig_4420	9068	temperate	0.99986
v_contig_4424	6015	temperate	0.999859
v_contig_4427	5594	temperate	0.999859
v_contig_4428	22312	temperate	0.999856
v_contig_4430	7650	temperate	0.878744
v_contig_4434	8348	temperate	0.999851
v_contig_4438	11978	temperate	0.99986
v_contig_4439	17044	temperate	0.999204
v_contig_4443	10029	temperate	0.999856
v_contig_4449	5332	temperate	0.959672
v_contig_4453	6364	temperate	0.995543
v_contig_4455	5748	temperate	0.99986
v_contig_4471	5236	temperate	0.939646
v_contig_4474	20668	temperate	0.831294
v_contig_4476	5953	temperate	0.99986
v_contig_4485	14715	temperate	0.999717
v_contig_4487	8699	temperate	0.99986
v_contig_4492	19345	temperate	0.925104
v_contig_4493	13947	temperate	0.9994
v_contig_4494	6124	temperate	0.916562
v_contig_4501	14040	temperate	0.999691
v_contig_4508	11040	temperate	0.934437
v_contig_4513	6691	temperate	0.996588
v_contig_4515	63218	temperate	0.999838
v_contig_4521	42341	temperate	0.999859
v_contig_4524	6321	temperate	0.999803
v_contig_4528	5038	temperate	0.999841
v_contig_4531	25413	temperate	0.999858
v_contig_4533	17921	temperate	0.872762
v_contig_4540	5300	temperate	0.661062
v_contig_4546	6499	temperate	0.940371
v_contig_4554	5287	temperate	0.969735
v_contig_4556	17478	temperate	0.980433
v_contig_4557	6123	temperate	0.929188
v_contig_4562	8913	temperate	0.999856
v_contig_4568	5156	temperate	0.992786
v_contig_4569	17542	temperate	0.923775
v_contig_4582	17316	temperate	0.999859
v_contig_4583	26742	temperate	0.863799
v_contig_4584	6705	temperate	0.999181
v_contig_4585	6841	temperate	0.97573
v_contig_4592	14943	temperate	0.99986
v_contig_4594	7837	temperate	0.999856
v_contig_4604	5845	temperate	0.898609
v_contig_4605	11696	temperate	0.99986
v_contig_4608	5654	temperate	0.99986
v_contig_4609	5961	temperate	0.987024
v_contig_4615	10447	temperate	0.50327
v_contig_4616	15875	temperate	0.900283
v_contig_4617	10052	temperate	0.999859
v_contig_4619	5575	temperate	0.732113
v_contig_4622	42070	temperate	0.733086
v_contig_4631	12048	temperate	0.999858
v_contig_4633	40851	temperate	0.561909
v_contig_4634	5684	temperate	0.999844
v_contig_4635	6349	temperate	0.999136
v_contig_4638	22272	temperate	0.999847
v_contig_4640	11147	temperate	0.975746
v_contig_4641	6832	temperate	0.99986
v_contig_4642	5640	temperate	0.999859
v_contig_4651	16320	temperate	0.809989
v_contig_4653	8900	temperate	0.933772
v_contig_4655	13599	temperate	0.991815
v_contig_4660	26525	temperate	0.999852
v_contig_4661	5138	temperate	0.937557
v_contig_4663	18568	temperate	0.983521
v_contig_4666	5670	temperate	0.99986
v_contig_4670	5550	temperate	0.99986
v_contig_4672	6206	temperate	0.548771
v_contig_4676	31173	temperate	0.988571
v_contig_4678	24860	temperate	0.966864
v_contig_4680	25326	temperate	0.999712
v_contig_4685	5715	temperate	0.811611
v_contig_4686	49676	temperate	0.999847
v_contig_4687	34445	temperate	0.998643
v_contig_4688	9134	temperate	0.999838
v_contig_4689	5354	temperate	0.99985
v_contig_4692	10849	temperate	0.700466
v_contig_4699	13739	temperate	0.999736
v_contig_4701	30363	temperate	0.784703
v_contig_4704	38287	temperate	0.999539
v_contig_4706	7631	temperate	0.99986
v_contig_4708	6264	temperate	0.993175
v_contig_4714	6682	temperate	0.999858
v_contig_4715	43680	temperate	0.999538
v_contig_4718	34241	temperate	0.992904
v_contig_4720	14053	temperate	0.997687
v_contig_4721	7013	temperate	0.999859
v_contig_4723	5963	temperate	0.999461
v_contig_4726	7515	temperate	0.999855
v_contig_4728	7973	temperate	0.795193
v_contig_4731	5649	temperate	0.994684
v_contig_4734	8592	temperate	0.999559
v_contig_4736	12302	temperate	0.978031
v_contig_4737	6704	temperate	0.859927
v_contig_4740	6293	temperate	0.900229
v_contig_4745	11869	temperate	0.680781
v_contig_4752	6920	temperate	0.99683
v_contig_4756	7754	temperate	0.612199
v_contig_4759	45478	temperate	0.967076
v_contig_4760	8281	temperate	0.999857
v_contig_4761	7526	temperate	0.992299
v_contig_4768	5451	temperate	0.992786
v_contig_4769	10731	temperate	0.748085
v_contig_4771	7071	temperate	0.531504
v_contig_4774	6061	temperate	0.995578
v_contig_4775	5658	temperate	0.94681
v_contig_4777	11279	temperate	0.99982
v_contig_4778	10483	temperate	0.980681
v_contig_4781	11444	temperate	0.999812
v_contig_4784	21092	temperate	0.976867
v_contig_4786	10307	temperate	0.999857
v_contig_4788	9358	temperate	0.984552
v_contig_4790	14566	temperate	0.999849
v_contig_4791	5045	temperate	0.939275
v_contig_4794	6287	temperate	0.99986
v_contig_4795	8573	temperate	0.999817
v_contig_4796	9456	temperate	0.945193
v_contig_4797	5414	temperate	0.999855
v_contig_4810	6614	temperate	0.88056
v_contig_4812	9228	temperate	0.999858
v_contig_4816	7263	temperate	0.999852
v_contig_4818	7240	temperate	0.999858
v_contig_4824	7944	temperate	0.999795
v_contig_4825	8390	temperate	0.99986
v_contig_4835	18948	temperate	0.999855
v_contig_4836	46346	temperate	0.999839
v_contig_4841	5953	temperate	0.862229
v_contig_4842	65550	temperate	0.99985
v_contig_4849	6322	temperate	0.836254
v_contig_4850	12011	temperate	0.968292
v_contig_4851	5868	temperate	0.999844
v_contig_4852	14048	temperate	0.995308
v_contig_4861	11608	temperate	0.953396
v_contig_4864	6645	temperate	0.99986
v_contig_4866	12247	temperate	0.98865
v_contig_4870	17831	temperate	0.999859
v_contig_4873	11997	temperate	0.954782
v_contig_4874	5523	temperate	0.705297
v_contig_4875	7896	temperate	0.999857
v_contig_4880	8679	temperate	0.999622
v_contig_4881	6716	temperate	0.925953
v_contig_4887	6341	temperate	0.999859
v_contig_4892	27341	temperate	0.999854
v_contig_4894	11313	temperate	0.784086
v_contig_4899	52139	temperate	0.945467
v_contig_4902	38444	temperate	0.999833
v_contig_4905	6171	temperate	0.999834
v_contig_4907	16785	temperate	0.999857
v_contig_4911	7900	temperate	0.900228
v_contig_4914	6384	temperate	0.949983
v_contig_4915	8229	temperate	0.715942
v_contig_4916	15843	temperate	0.99986
v_contig_4917	67091	temperate	0.996342
v_contig_4919	9648	temperate	0.997567
v_contig_4923	13929	temperate	0.955437
v_contig_4924	5660	temperate	0.622456
v_contig_4927	6634	temperate	0.640678
v_contig_4929	22367	temperate	0.999794
v_contig_4934	5070	temperate	0.994627
v_contig_4939	5821	temperate	0.82087
v_contig_4946	9445	temperate	0.999858
v_contig_4948	25537	temperate	0.999264
v_contig_4949	17943	temperate	0.997541
v_contig_4950	11350	temperate	0.999855
v_contig_4960	7093	temperate	0.880368
v_contig_4962	14873	temperate	0.999847
v_contig_4963	6217	temperate	0.972346
v_contig_4968	8818	temperate	0.99277
v_contig_4975	6093	temperate	0.977521
v_contig_4997	29234	temperate	0.99974
v_contig_5005	6351	temperate	0.992786
v_contig_5014	5263	temperate	0.999856
v_contig_5015	25542	temperate	0.976412
v_contig_5016	12431	temperate	0.999787
v_contig_5017	6593	temperate	0.99986
v_contig_5018	14418	temperate	0.99884
v_contig_5021	15399	temperate	0.653762
v_contig_5025	5086	temperate	0.99986
v_contig_5026	6249	temperate	0.991819
v_contig_5027	5092	temperate	0.999859
v_contig_5032	11875	temperate	0.91284
v_contig_5033	5668	temperate	0.992786
v_contig_5035	11722	temperate	0.954117
v_contig_5038	9867	temperate	0.99986
v_contig_5039	17627	temperate	0.999859
v_contig_5040	7380	temperate	0.965809
v_contig_5041	11863	temperate	0.999843
v_contig_5044	42928	temperate	0.617401
v_contig_5045	6315	temperate	0.990337
v_contig_5050	5854	temperate	0.690266
v_contig_5057	16157	temperate	0.663116
v_contig_5066	5057	temperate	0.999854
v_contig_5070	7889	temperate	0.95052
v_contig_5079	8133	temperate	0.874215
v_contig_5090	19264	temperate	0.972976
v_contig_5091	11822	temperate	0.99986
v_contig_5097	10244	temperate	0.99986
v_contig_5098	7500	temperate	0.969735
v_contig_5102	20590	temperate	0.999801
v_contig_5105	14821	temperate	0.990992
v_contig_5110	7887	temperate	0.679972
v_contig_5112	11485	temperate	0.99986
v_contig_5126	5897	temperate	0.996762
v_contig_5131	8419	temperate	0.982575
v_contig_5142	10377	temperate	0.999859
v_contig_5145	7064	temperate	0.681618
v_contig_5151	11572	temperate	0.99986
v_contig_5173	9691	temperate	0.999849
v_contig_5210	6118	temperate	0.990337
v_contig_5218	6815	temperate	0.99986
v_contig_5219	6361	temperate	0.74148
v_contig_5228	8169	temperate	0.87315
v_contig_5235	10174	temperate	0.99963
v_contig_5237	12113	temperate	0.745032
v_contig_5239	17366	temperate	0.604205
v_contig_5245	26283	temperate	0.999827
v_contig_5246	29778	temperate	0.999622
v_contig_5251	5196	temperate	0.661062
v_contig_5252	6349	temperate	0.99986
v_contig_5253	10746	temperate	0.852717
v_contig_5259	7108	temperate	0.855046
v_contig_5260	7960	temperate	0.999855
v_contig_5262	39199	temperate	0.998618
v_contig_5265	5323	temperate	0.955437
v_contig_5272	28837	temperate	0.997415
v_contig_5273	11018	temperate	0.996449
v_contig_5275	6343	temperate	0.990894
v_contig_5280	6051	temperate	0.974112
v_contig_5282	5361	temperate	0.999857
v_contig_5286	12535	temperate	0.79326
v_contig_5288	11675	temperate	0.999851
v_contig_5290	6970	temperate	0.807608
v_contig_5293	7050	temperate	0.924185
v_contig_5294	10856	temperate	0.99986
v_contig_5302	16781	temperate	0.999809
v_contig_5303	24147	temperate	0.94418
v_contig_5305	5468	temperate	0.99986
v_contig_5307	5692	temperate	0.99986
v_contig_5308	49973	temperate	0.999809
v_contig_5310	54689	temperate	0.912134
v_contig_5312	13885	temperate	0.928299
v_contig_5319	9681	temperate	0.97549
v_contig_5337	14136	temperate	0.99986
v_contig_5338	5089	temperate	0.981598
v_contig_5340	17986	temperate	0.999856
v_contig_5342	17552	temperate	0.954765
v_contig_5344	5120	temperate	0.99986
v_contig_5348	42839	temperate	0.999223
v_contig_5350	9968	temperate	0.935221
v_contig_5355	6584	temperate	0.719694
v_contig_5360	5787	temperate	0.981598
v_contig_5367	5556	temperate	0.99986
v_contig_5369	5313	temperate	0.99986
v_contig_5372	37883	temperate	0.99986
v_contig_5382	10927	temperate	0.99965
v_contig_5383	8854	temperate	0.761536
v_contig_5397	7073	temperate	0.990727
v_contig_5398	5454	temperate	0.999723
v_contig_5402	31051	temperate	0.792267
v_contig_5403	11106	temperate	0.999859
v_contig_5405	5838	temperate	0.999857
v_contig_5407	5086	temperate	0.528184
v_contig_5408	10364	temperate	0.706657
v_contig_5409	8005	temperate	0.973096
v_contig_5413	5999	temperate	0.999748
v_contig_5415	5127	temperate	0.927938
v_contig_5416	38714	temperate	0.99768
v_contig_5419	5425	temperate	0.987448
v_contig_5423	31455	temperate	0.999816
v_contig_5424	23955	temperate	0.999845
v_contig_5425	14742	temperate	0.61412
v_contig_5426	12458	temperate	0.930722
v_contig_5428	5491	temperate	0.640793
v_contig_5430	7712	temperate	0.999825
v_contig_5434	16304	temperate	0.981264
v_contig_5443	5840	temperate	0.801398
v_contig_5446	9054	temperate	0.999795
v_contig_5451	28665	temperate	0.864684
v_contig_5455	5102	temperate	0.772774
v_contig_5458	6290	temperate	0.868908
v_contig_5459	6763	temperate	0.99986
v_contig_5461	5961	temperate	0.921034
v_contig_5470	8372	temperate	0.999217
v_contig_5477	16416	temperate	0.989407
v_contig_5480	8159	temperate	0.99986
v_contig_5485	5048	temperate	0.772774
v_contig_5487	7923	temperate	0.958548
v_contig_5489	5211	temperate	0.985196
v_contig_5496	20541	temperate	0.99986
v_contig_5503	32180	temperate	0.999841
v_contig_5505	6394	temperate	0.998802
v_contig_5507	9952	temperate	0.829248
v_contig_5509	30760	temperate	0.999855
v_contig_5514	7817	temperate	0.999575
v_contig_5518	47998	temperate	0.999856
v_contig_5530	53732	temperate	0.999844
v_contig_5531	6423	temperate	0.763356
v_contig_5534	7489	temperate	0.99986
v_contig_5540	8481	temperate	0.973584
v_contig_5541	7042	temperate	0.999859
v_contig_5545	9479	temperate	0.999846
v_contig_5550	6595	temperate	0.999858
v_contig_5555	17271	temperate	0.999853
v_contig_5562	16973	temperate	0.998917
v_contig_5577	10443	temperate	0.890108
v_contig_5582	12631	temperate	0.99986
v_contig_5583	5105	temperate	0.99986
v_contig_5585	14153	temperate	0.996507
v_contig_5592	8049	temperate	0.772774
v_contig_5594	5195	temperate	0.919462
v_contig_5595	8286	temperate	0.925685
v_contig_5596	9182	temperate	0.661062
v_contig_5603	6429	temperate	0.892338
v_contig_5608	19045	temperate	0.99986
v_contig_5609	20116	temperate	0.99986
v_contig_5611	20829	temperate	0.99986
v_contig_5623	26739	temperate	0.976081
v_contig_5624	6834	temperate	0.875446
v_contig_5628	13124	temperate	0.999576
v_contig_5629	7741	temperate	0.999858
v_contig_5631	10534	temperate	0.999842
v_contig_5632	5645	temperate	0.99986
v_contig_5633	9233	temperate	0.988056
v_contig_5637	6163	temperate	0.888114
v_contig_5639	6143	temperate	0.999858
v_contig_5642	6979	temperate	0.959568
v_contig_5644	10316	temperate	0.996954
v_contig_5645	19636	temperate	0.999859
v_contig_5650	47596	temperate	0.75283
v_contig_5654	5651	temperate	0.99986
v_contig_5655	11907	temperate	0.995219
v_contig_5660	7458	temperate	0.983174
v_contig_5661	14708	temperate	0.999856
v_contig_5668	5529	temperate	0.999859
v_contig_5669	62050	temperate	0.999843
v_contig_5670	8016	temperate	0.999854
v_contig_5673	5295	temperate	0.563385
v_contig_5676	14681	temperate	0.997754
v_contig_5679	16918	temperate	0.999823
v_contig_5683	9704	temperate	0.999296
v_contig_5684	13160	temperate	0.991904
v_contig_5686	12923	temperate	0.999857
v_contig_5688	5537	temperate	0.999859
v_contig_5691	28362	temperate	0.999811
v_contig_5695	11735	temperate	0.999855
v_contig_5705	9726	temperate	0.835575
v_contig_5706	5550	temperate	0.99986
v_contig_5712	9063	temperate	0.716551
v_contig_5716	6751	temperate	0.999273
v_contig_5722	6820	temperate	0.937617
v_contig_5728	6915	temperate	0.999859
v_contig_5729	5521	temperate	0.993661
v_contig_5733	7289	temperate	0.88056
v_contig_5737	11288	temperate	0.978272
v_contig_5739	22292	temperate	0.7498
v_contig_5742	12280	temperate	0.99986
v_contig_5744	8349	temperate	0.661062
v_contig_5745	7508	temperate	0.99986
v_contig_5748	5237	temperate	0.99986
v_contig_5749	19821	temperate	0.994781
v_contig_5752	6793	temperate	0.999421
v_contig_5753	9432	temperate	0.99986
v_contig_5755	6387	temperate	0.99986
v_contig_5759	8295	temperate	0.992638
v_contig_5762	11099	temperate	0.999856
v_contig_5767	8274	temperate	0.999372
v_contig_5771	18676	temperate	0.999858
v_contig_5773	28754	temperate	0.875088
v_contig_5774	5261	temperate	0.999859
v_contig_5776	7912	temperate	0.999859
v_contig_5783	22513	temperate	0.999844
v_contig_5786	7841	temperate	0.999859
v_contig_5787	6119	temperate	0.99986
v_contig_5789	24196	temperate	0.99986
v_contig_5792	7835	temperate	0.999854
v_contig_5797	7632	temperate	0.874215
v_contig_5800	22829	temperate	0.874467
v_contig_5804	10923	temperate	0.979886
v_contig_5805	15513	temperate	0.98645
v_contig_5808	8057	temperate	0.99986
v_contig_5810	7490	temperate	0.99986
v_contig_5817	24215	temperate	0.999859
v_contig_5818	19694	temperate	0.983958
v_contig_5823	6494	temperate	0.999782
v_contig_5824	9751	temperate	0.999268
v_contig_5826	45238	temperate	0.999452
v_contig_5831	28926	temperate	0.999849
v_contig_5835	6816	temperate	0.823137
v_contig_5836	15830	temperate	0.999683
v_contig_5839	8308	temperate	0.999823
v_contig_5840	5179	temperate	0.997097
v_contig_5846	15749	temperate	0.996904
v_contig_5847	42346	temperate	0.999795
v_contig_5858	13635	temperate	0.999641
v_contig_5861	15052	temperate	0.999856
v_contig_5862	13706	temperate	0.95631
v_contig_5864	9012	temperate	0.999859
v_contig_5868	7579	temperate	0.747485
v_contig_5870	13797	temperate	0.999852
v_contig_5871	18382	temperate	0.999859
v_contig_5872	7760	temperate	0.999852
v_contig_5874	7634	temperate	0.994073
v_contig_5881	8063	temperate	0.978353
v_contig_5882	11057	temperate	0.714042
v_contig_5883	15914	temperate	0.999223
v_contig_5888	8472	temperate	0.9677
v_contig_5894	6183	temperate	0.990337
v_contig_5895	6879	temperate	0.916019
v_contig_5896	9127	temperate	0.985611
v_contig_5897	11159	temperate	0.994988
v_contig_5901	15946	temperate	0.941016
v_contig_5902	20086	temperate	0.998972
v_contig_5909	28293	temperate	0.973126
v_contig_5912	12753	temperate	0.999849
v_contig_5916	7129	temperate	0.542709
v_contig_5919	11397	temperate	0.972118
v_contig_5928	9527	temperate	0.999811
v_contig_5929	11960	temperate	0.998568
v_contig_5932	8018	temperate	0.89602
v_contig_5935	23438	temperate	0.99986
v_contig_5937	6542	temperate	0.514862
v_contig_5939	34592	temperate	0.96436
v_contig_5942	5212	temperate	0.997883
v_contig_5954	7522	temperate	0.971698
v_contig_5957	17736	temperate	0.999859
v_contig_5959	6632	temperate	0.999829
v_contig_5960	27957	temperate	0.998677
v_contig_5961	8774	temperate	0.531504
v_contig_5963	7324	temperate	0.999788
v_contig_5968	6889	temperate	0.999642
v_contig_5969	9769	temperate	0.99981
v_contig_5973	22108	temperate	0.999847
v_contig_5982	5305	temperate	0.99986
v_contig_5993	12785	temperate	0.859927
v_contig_5994	5634	temperate	0.812159
v_contig_5995	8790	temperate	0.999704
v_contig_6002	7237	temperate	0.638593
v_contig_6003	7100	temperate	0.712405
v_contig_6005	7487	temperate	0.999859
v_contig_6011	28686	temperate	0.99936
v_contig_6016	8816	temperate	0.999856
v_contig_6019	6618	temperate	0.988436
v_contig_6020	7331	temperate	0.999859
v_contig_6021	5902	temperate	0.99986
v_contig_6023	6094	temperate	0.859227
v_contig_6025	7960	temperate	0.95034
v_contig_6026	6685	temperate	0.987987
v_contig_6028	13865	temperate	0.721066
v_contig_6031	6758	temperate	0.9905
v_contig_6034	14194	temperate	0.997816
v_contig_6039	19699	temperate	0.874468
v_contig_6041	7500	temperate	0.999855
v_contig_6044	10008	temperate	0.814598
v_contig_6045	11636	temperate	0.999854
v_contig_6058	7199	temperate	0.521261
v_contig_6077	9272	temperate	0.99985
v_contig_6080	6707	temperate	0.999859
v_contig_6082	10728	temperate	0.949853
v_contig_6085	18457	temperate	0.999851
v_contig_6088	9255	temperate	0.999827
v_contig_6089	27522	temperate	0.814285
v_contig_6090	41871	temperate	0.999836
v_contig_6092	6809	temperate	0.902973
v_contig_6093	35950	temperate	0.999841
v_contig_6095	29246	temperate	0.999794
v_contig_6097	6069	temperate	0.980571
v_contig_6100	25923	temperate	0.999407
v_contig_6102	13818	temperate	0.997792
v_contig_6103	21370	temperate	0.974578
v_contig_6104	5053	temperate	0.994276
v_contig_6110	5609	temperate	0.767098
v_contig_6112	10920	temperate	0.979837
v_contig_6117	5900	temperate	0.966864
v_contig_6118	7879	temperate	0.998739
v_contig_6124	5862	temperate	0.999856
v_contig_6128	20483	temperate	0.999851
v_contig_6130	7740	temperate	0.999857
v_contig_6131	6444	temperate	0.913238
v_contig_6133	9128	temperate	0.88056
v_contig_6135	6796	temperate	0.924689
v_contig_6137	10279	temperate	0.999859
v_contig_6138	40607	temperate	0.806595
v_contig_6144	7480	temperate	0.999816
v_contig_6147	11227	temperate	0.96198
v_contig_6153	6703	temperate	0.880368
v_contig_6155	15628	temperate	0.991988
v_contig_6157	5198	temperate	0.998605
v_contig_6159	27333	temperate	0.99986
v_contig_6165	14197	temperate	0.99986
v_contig_6174	6222	temperate	0.631322
v_contig_6175	7723	temperate	0.874028
v_contig_6179	11067	temperate	0.999856
v_contig_6183	28323	temperate	0.999859
v_contig_6192	7394	temperate	0.981369
v_contig_6197	8006	temperate	0.999062
v_contig_6198	7090	temperate	0.892338
v_contig_6201	9625	temperate	0.999831
v_contig_6203	5166	temperate	0.999848
v_contig_6222	8999	temperate	0.897525
v_contig_6223	6130	temperate	0.99986
v_contig_6225	8817	temperate	0.99986
v_contig_6228	6184	temperate	0.999857
v_contig_6230	28117	temperate	0.993614
v_contig_6232	7982	temperate	0.99986
v_contig_6234	10086	temperate	0.99986
v_contig_6236	29469	temperate	0.999857
v_contig_6246	5486	temperate	0.88056
v_contig_6247	8245	temperate	0.91788
v_contig_6249	8264	temperate	0.690277
v_contig_6250	5613	temperate	0.99986
v_contig_6254	12068	temperate	0.999856
v_contig_6256	11924	temperate	0.99986
v_contig_6263	5191	temperate	0.915589
v_contig_6265	7355	temperate	0.992786
v_contig_6266	5334	temperate	0.979396
v_contig_6273	13460	temperate	0.663206
v_contig_6274	9637	temperate	0.999841
v_contig_6276	14822	temperate	0.99986
v_contig_6278	17262	temperate	0.999858
v_contig_6281	8108	temperate	0.999859
v_contig_6284	7417	temperate	0.794535
v_contig_6288	38455	temperate	0.999829
v_contig_6292	7380	temperate	0.935682
v_contig_6293	6316	temperate	0.953587
v_contig_6297	7521	temperate	0.929188
v_contig_6298	8126	temperate	0.998691
v_contig_6300	8058	temperate	0.99986
v_contig_6303	17962	temperate	0.93197
v_contig_6308	53379	temperate	0.999842
v_contig_6309	8007	temperate	0.968018
v_contig_6313	5507	temperate	0.99986
v_contig_6315	15214	temperate	0.999851
v_contig_6320	7744	temperate	0.997902
v_contig_6322	5998	temperate	0.801057
v_contig_6323	8267	temperate	0.539732
v_contig_6329	10066	temperate	0.999816
v_contig_6331	7937	temperate	0.99986
v_contig_6332	11894	temperate	0.999688
v_contig_6333	5365	temperate	0.999858
v_contig_6334	13529	temperate	0.999857
v_contig_6336	6580	temperate	0.992786
v_contig_6337	9965	temperate	0.975157
v_contig_6339	7376	temperate	0.895987
v_contig_6340	12278	temperate	0.999849
v_contig_6341	5477	temperate	0.78029
v_contig_6343	32972	temperate	0.999843
v_contig_6345	10499	temperate	0.81114
v_contig_6346	5562	temperate	0.999859
v_contig_6347	9002	temperate	0.999832
v_contig_6348	6240	temperate	0.997505
v_contig_6350	5097	temperate	0.99986
v_contig_6357	11574	temperate	0.811619
v_contig_6359	11248	temperate	0.914153
v_contig_6362	14453	temperate	0.760194
v_contig_6364	6715	temperate	0.78073
v_contig_6368	6014	temperate	0.99986
v_contig_6373	12544	temperate	0.991845
v_contig_6374	5093	temperate	0.999804
v_contig_6375	10915	temperate	0.999851
v_contig_6376	7076	temperate	0.962195
v_contig_6379	7594	temperate	0.995437
v_contig_6380	8037	temperate	0.999847
v_contig_6387	7643	temperate	0.999859
v_contig_6389	13325	temperate	0.999834
v_contig_6391	5662	temperate	0.794535
v_contig_6392	9947	temperate	0.999809
v_contig_6397	11416	temperate	0.768339
v_contig_6399	7607	temperate	0.594899
v_contig_6403	5430	temperate	0.996201
v_contig_6406	6048	temperate	0.999856
v_contig_6407	8248	temperate	0.999152
v_contig_6410	16131	temperate	0.999858
v_contig_6411	26063	temperate	0.823404
v_contig_6413	8730	temperate	0.999859
v_contig_6414	10199	temperate	0.979404
v_contig_6426	7418	temperate	0.866877
v_contig_6428	19214	temperate	0.999836
v_contig_6432	7753	temperate	0.93326
v_contig_6434	5138	temperate	0.992786
v_contig_6435	8017	temperate	0.999857
v_contig_6438	10935	temperate	0.99986
v_contig_6440	27318	temperate	0.992225
v_contig_6441	39529	temperate	0.996474
v_contig_6446	6286	temperate	0.997597
v_contig_6456	7270	temperate	0.99986
v_contig_6458	15550	temperate	0.961958
v_contig_6459	17330	temperate	0.999832
v_contig_6461	14356	temperate	0.842752
v_contig_6465	5371	temperate	0.99986
v_contig_6472	34435	temperate	0.806197
v_contig_6474	5760	temperate	0.99986
v_contig_6475	7172	temperate	0.798573
v_contig_6477	10991	temperate	0.988945
v_contig_6479	34614	temperate	0.986373
v_contig_6484	60947	temperate	0.997117
v_contig_6485	13215	temperate	0.999847
v_contig_6491	7275	temperate	0.993558
v_contig_6492	5629	temperate	0.999858
v_contig_6493	5034	temperate	0.999842
v_contig_6494	9129	temperate	0.998329
v_contig_6500	8102	temperate	0.876065
v_contig_6502	24582	temperate	0.921499
v_contig_6506	15287	temperate	0.508854
v_contig_6508	15543	temperate	0.999856
v_contig_6511	9638	temperate	0.902973
v_contig_6513	5991	temperate	0.99986
v_contig_6521	14080	temperate	0.999824
v_contig_6522	17971	temperate	0.797911
v_contig_6523	7451	temperate	0.99986
v_contig_6524	6133	temperate	0.969693
v_contig_6525	22240	temperate	0.73123
v_contig_6526	5266	temperate	0.999554
v_contig_6535	7634	temperate	0.999844
v_contig_6537	5929	temperate	0.890542
v_contig_6539	5809	temperate	0.999859
v_contig_6540	5110	temperate	0.99986
v_contig_6548	5020	temperate	0.737944
v_contig_6551	6999	temperate	0.999861
v_contig_6557	9416	temperate	0.88056
v_contig_6560	7514	temperate	0.992786
v_contig_6561	9651	temperate	0.999859
v_contig_6562	6570	temperate	0.999793
v_contig_6564	6500	temperate	0.99986
v_contig_6567	9482	temperate	0.661062
v_contig_6569	16955	temperate	0.99986
v_contig_6572	12737	temperate	0.973551
v_contig_6576	8969	temperate	0.99986
v_contig_6577	17001	temperate	0.999859
v_contig_6584	6815	temperate	0.99986
v_contig_6592	5956	temperate	0.999858
v_contig_6598	14937	temperate	0.949837
v_contig_6599	17956	temperate	0.99986
v_contig_6605	7737	temperate	0.966855
v_contig_6607	5570	temperate	0.998837
v_contig_6609	8398	temperate	0.999825
v_contig_6611	13746	temperate	0.999682
v_contig_6616	25427	temperate	0.998552
v_contig_6619	5827	temperate	0.944107
v_contig_6623	31544	temperate	0.994572
v_contig_6625	5650	temperate	0.99986
v_contig_6630	9007	temperate	0.984381
v_contig_6634	9648	temperate	0.999859
v_contig_6636	6804	temperate	0.861172
v_contig_6644	8050	temperate	0.971698
v_contig_6645	7134	temperate	0.999858
v_contig_6647	8586	temperate	0.682025
v_contig_6648	7495	temperate	0.99986
v_contig_6649	35287	temperate	0.99985
v_contig_6650	22388	temperate	0.772774
v_contig_6652	9796	temperate	0.999834
v_contig_6654	6502	temperate	0.719694
v_contig_6655	7563	temperate	0.999848
v_contig_6656	10434	temperate	0.999738
[truncated: 5,298 more rows]

## Sheet: Table S6
The lifestyle prediction by "hmmscan" tool
Contig	# Target name	Accession	Query name	Description of target
v_contig_8	Phage_integrase	PF00589.25	part_001_00252	Phage integrase family
v_contig_12	Phage_integrase	PF00589.25	part_001_00412	Phage integrase family
v_contig_31	Phage_integrase	PF00589.25	part_001_01011	Phage integrase family
v_contig_36	rve	PF00665.29	part_001_01144	Integrase core domain
v_contig_61	Resolvase	PF00239.24	part_001_01773	Resolvase, N terminal domain
v_contig_61	Phage_integrase	PF00589.25	part_001_01782	Phage integrase family
v_contig_62	Phage_integrase	PF00589.25	part_001_01825	Phage integrase family
v_contig_77	DDE_Tnp_1	PF01609.24	part_001_02300	Transposase DDE domain
v_contig_78	Resolvase	PF00239.24	part_001_02372	Resolvase, N terminal domain
v_contig_78	Recombinase	PF07508.16	part_001_02372	Recombinase
v_contig_89	Resolvase	PF00239.24	part_001_02704	Resolvase, N terminal domain
v_contig_90	Phage_integrase	PF00589.25	part_001_02713	Phage integrase family
v_contig_93	Phage_integrase	PF00589.25	part_001_02914	Phage integrase family
v_contig_122	Phage_integrase	PF00589.25	part_001_03813	Phage integrase family
v_contig_144	Phage_integrase	PF00589.25	part_001_04535	Phage integrase family
v_contig_165	DDE_Tnp_1	PF01609.24	part_001_05186	Transposase DDE domain
v_contig_169	Phage_integrase	PF00589.25	part_001_05265	Phage integrase family
v_contig_169	DDE_Tnp_ISL3	PF01610.20	part_001_05279	Transposase
v_contig_179	Recombinase	PF07508.16	part_001_05475	Recombinase
v_contig_184	Phage_integrase	PF00589.25	part_001_05619	Phage integrase family
v_contig_195	Phage_integrase	PF00589.25	part_001_06019	Phage integrase family
v_contig_217	Phage_integrase	PF00589.25	part_001_06649	Phage integrase family
v_contig_223	Phage_integrase	PF00589.25	part_001_06829	Phage integrase family
v_contig_234	Phage_integrase	PF00589.25	part_001_07291	Phage integrase family
v_contig_235	Resolvase	PF00239.24	part_001_07317	Resolvase, N terminal domain
v_contig_255	Resolvase	PF00239.24	part_001_08041	Resolvase, N terminal domain
v_contig_260	Phage_integrase	PF00589.25	part_001_08178	Phage integrase family
v_contig_279	Resolvase	PF00239.24	part_001_08796	Resolvase, N terminal domain
v_contig_279	Recombinase	PF07508.16	part_001_08796	Recombinase
v_contig_283	Phage_integrase	PF00589.25	part_001_08993	Phage integrase family
v_contig_284	Phage_integrase	PF00589.25	part_001_09034	Phage integrase family
v_contig_307	Phage_integrase	PF00589.25	part_001_09869	Phage integrase family
v_contig_315	Phage_integrase	PF00589.25	part_002_00139	Phage integrase family
v_contig_315	Phage_integrase	PF00589.25	part_002_00144	Phage integrase family
v_contig_315	Phage_integrase	PF00589.25	part_002_00145	Phage integrase family
v_contig_328	Phage_integrase	PF00589.25	part_002_00705	Phage integrase family
v_contig_330	Phage_integrase	PF00589.25	part_002_00751	Phage integrase family
v_contig_354	Phage_integrase	PF00589.25	part_002_01554	Phage integrase family
v_contig_357	Resolvase	PF00239.24	part_002_01606	Resolvase, N terminal domain
v_contig_357	Recombinase	PF07508.16	part_002_01606	Recombinase
v_contig_364	Phage_integrase	PF00589.25	part_002_01841	Phage integrase family
v_contig_365	Phage_integrase	PF00589.25	part_002_01876	Phage integrase family
v_contig_373	Phage_integrase	PF00589.25	part_002_02189	Phage integrase family
v_contig_376	Phage_integrase	PF00589.25	part_002_02246	Phage integrase family
v_contig_386	Phage_integrase	PF00589.25	part_002_02550	Phage integrase family
v_contig_405	Phage_integrase	PF00589.25	part_002_03162	Phage integrase family
v_contig_413	Resolvase	PF00239.24	part_002_03329	Resolvase, N terminal domain
v_contig_413	rve	PF00665.29	part_002_03334	Integrase core domain
v_contig_413	DDE_Tnp_IS240	PF13610.9	part_002_03334	DDE domain
v_contig_413	rve	PF00665.29	part_002_03336	Integrase core domain
v_contig_413	DDE_Tnp_IS240	PF13610.9	part_002_03336	DDE domain
v_contig_452	Phage_integrase	PF00589.25	part_002_04482	Phage integrase family
v_contig_475	Phage_integrase	PF00589.25	part_002_05182	Phage integrase family
v_contig_485	Phage_integrase	PF00589.25	part_002_05456	Phage integrase family
v_contig_504	Phage_integrase	PF00589.25	part_002_05892	Phage integrase family
v_contig_506	Resolvase	PF00239.24	part_002_05980	Resolvase, N terminal domain
v_contig_509	Phage_integrase	PF00589.25	part_002_06080	Phage integrase family
v_contig_515	Resolvase	PF00239.24	part_002_06179	Resolvase, N terminal domain
v_contig_544	Phage_integrase	PF00589.25	part_002_07030	Phage integrase family
v_contig_561	Phage_integrase	PF00589.25	part_002_07754	Phage integrase family
v_contig_570	Phage_integrase	PF00589.25	part_002_08020	Phage integrase family
v_contig_599	Phage_integrase	PF00589.25	part_002_08956	Phage integrase family
v_contig_611	Resolvase	PF00239.24	part_002_09391	Resolvase, N terminal domain
v_contig_642	Phage_integrase	PF00589.25	part_003_00209	Phage integrase family
v_contig_657	Resolvase	PF00239.24	part_003_00837	Resolvase, N terminal domain
v_contig_660	Phage_integrase	PF00589.25	part_003_00886	Phage integrase family
v_contig_663	Phage_integrase	PF00589.25	part_003_00984	Phage integrase family
v_contig_673	Phage_integrase	PF00589.25	part_003_01210	Phage integrase family
v_contig_677	Phage_integrase	PF00589.25	part_003_01339	Phage integrase family
v_contig_677	DDE_Tnp_IS1595	PF12762.10	part_003_01344	ISXO2-like transposase domain
v_contig_681	Phage_integrase	PF00589.25	part_003_01481	Phage integrase family
v_contig_684	Phage_integrase	PF00589.25	part_003_01557	Phage integrase family
v_contig_722	Phage_integrase	PF00589.25	part_003_02728	Phage integrase family
v_contig_729	Phage_integrase	PF00589.25	part_003_02924	Phage integrase family
v_contig_730	Phage_integrase	PF00589.25	part_003_02961	Phage integrase family
v_contig_735	Phage_integrase	PF00589.25	part_003_03143	Phage integrase family
v_contig_738	Phage_integrase	PF00589.25	part_003_03224	Phage integrase family
v_contig_754	Phage_integrase	PF00589.25	part_003_03726	Phage integrase family
v_contig_768	Phage_integrase	PF00589.25	part_003_04219	Phage integrase family
v_contig_780	DDE_Tnp_IS1595	PF12762.10	part_003_04590	ISXO2-like transposase domain
v_contig_782	Phage_integrase	PF00589.25	part_003_04630	Phage integrase family
v_contig_786	Phage_integrase	PF00589.25	part_003_04877	Phage integrase family
v_contig_787	Phage_integrase	PF00589.25	part_003_04925	Phage integrase family
v_contig_789	Phage_integrase	PF00589.25	part_003_04993	Phage integrase family
v_contig_805	Resolvase	PF00239.24	part_003_05346	Resolvase, N terminal domain
v_contig_805	Recombinase	PF07508.16	part_003_05346	Recombinase
v_contig_823	Phage_integrase	PF00589.25	part_003_05993	Phage integrase family
v_contig_835	Phage_integrase	PF00589.25	part_003_06298	Phage integrase family
v_contig_835	Resolvase	PF00239.24	part_003_06322	Resolvase, N terminal domain
v_contig_843	Phage_integrase	PF00589.25	part_003_06559	Phage integrase family
v_contig_844	Resolvase	PF00239.24	part_003_06597	Resolvase, N terminal domain
v_contig_844	Recombinase	PF07508.16	part_003_06597	Recombinase
v_contig_852	Phage_integrase	PF00589.25	part_003_06920	Phage integrase family
v_contig_863	Phage_integrase	PF00589.25	part_003_07281	Phage integrase family
v_contig_868	Phage_integrase	PF00589.25	part_003_07449	Phage integrase family
v_contig_868	Phage_integrase	PF00589.25	part_003_07461	Phage integrase family
v_contig_873	DDE_Tnp_Tn3	PF01526.20	part_003_07698	Tn3 transposase DDE domain
v_contig_873	Resolvase	PF00239.24	part_003_07699	Resolvase, N terminal domain
v_contig_888	Phage_integrase	PF00589.25	part_003_08304	Phage integrase family
v_contig_889	Phage_integrase	PF00589.25	part_003_08437	Phage integrase family
v_contig_910	Phage_integrase	PF00589.25	part_003_09148	Phage integrase family
v_contig_916	Phage_integrase	PF00589.25	part_003_09291	Phage integrase family
v_contig_952	Phage_integrase	PF00589.25	part_003_10242	Phage integrase family
v_contig_955	Phage_integrase	PF00589.25	part_003_10352	Phage integrase family
v_contig_965	Phage_integrase	PF00589.25	part_003_10748	Phage integrase family
v_contig_991	Phage_integrase	PF00589.25	part_003_11858	Phage integrase family
v_contig_1004	Resolvase	PF00239.24	part_004_00157	Resolvase, N terminal domain
v_contig_1021	Phage_integrase	PF00589.25	part_004_00620	Phage integrase family
v_contig_1022	DDE_Tnp_1	PF01609.24	part_004_00628	Transposase DDE domain
v_contig_1062	Phage_integrase	PF00589.25	part_004_02127	Phage integrase family
v_contig_1074	Phage_integrase	PF00589.25	part_004_02456	Phage integrase family
v_contig_1075	Phage_integrase	PF00589.25	part_004_02539	Phage integrase family
v_contig_1078	Phage_integrase	PF00589.25	part_004_02630	Phage integrase family
v_contig_1086	Phage_integrase	PF00589.25	part_004_02835	Phage integrase family
v_contig_1120	Phage_integrase	PF00589.25	part_004_03967	Phage integrase family
v_contig_1127	Recombinase	PF07508.16	part_004_04171	Recombinase
v_contig_1127	Resolvase	PF00239.24	part_004_04171	Resolvase, N terminal domain
v_contig_1128	Phage_integrase	PF00589.25	part_004_04224	Phage integrase family
v_contig_1158	Phage_integrase	PF00589.25	part_004_05353	Phage integrase family
v_contig_1164	Phage_integrase	PF00589.25	part_004_05507	Phage integrase family
v_contig_1225	Phage_integrase	PF00589.25	part_004_07454	Phage integrase family
v_contig_1236	Phage_integrase	PF00589.25	part_004_07941	Phage integrase family
v_contig_1247	Resolvase	PF00239.24	part_004_08247	Resolvase, N terminal domain
v_contig_1247	Recombinase	PF07508.16	part_004_08247	Recombinase
v_contig_1252	Resolvase	PF00239.24	part_004_08415	Resolvase, N terminal domain
v_contig_1252	Recombinase	PF07508.16	part_004_08415	Recombinase
v_contig_1261	Phage_integrase	PF00589.25	part_004_08692	Phage integrase family
v_contig_1274	Phage_integrase	PF00589.25	part_004_09090	Phage integrase family
v_contig_1339	Phage_integrase	PF00589.25	part_004_11295	Phage integrase family
v_contig_1353	Phage_integrase	PF00589.25	part_005_00491	Phage integrase family
v_contig_1362	Phage_integrase	PF00589.25	part_005_00697	Phage integrase family
v_contig_1363	Phage_integrase	PF00589.25	part_005_00767	Phage integrase family
v_contig_1367	DDE_Tnp_IS1	PF03400.16	part_005_00917	IS1 transposase
v_contig_1367	DDE_Tnp_IS240	PF13610.9	part_005_00917	DDE domain
v_contig_1379	Phage_integrase	PF00589.25	part_005_01421	Phage integrase family
v_contig_1388	Phage_integrase	PF00589.25	part_005_01604	Phage integrase family
v_contig_1396	Phage_integrase	PF00589.25	part_005_02001	Phage integrase family
v_contig_1399	Resolvase	PF00239.24	part_005_02109	Resolvase, N terminal domain
v_contig_1400	Phage_integrase	PF00589.25	part_005_02180	Phage integrase family
v_contig_1407	Phage_integrase	PF00589.25	part_005_02400	Phage integrase family
v_contig_1408	Phage_integrase	PF00589.25	part_005_02465	Phage integrase family
v_contig_1435	Phage_integrase	PF00589.25	part_005_03255	Phage integrase family
v_contig_1436	Phage_integrase	PF00589.25	part_005_03284	Phage integrase family
v_contig_1441	Phage_integrase	PF00589.25	part_005_03451	Phage integrase family
v_contig_1455	Phage_integrase	PF00589.25	part_005_04063	Phage integrase family
v_contig_1457	Phage_integrase	PF00589.25	part_005_04163	Phage integrase family
v_contig_1459	Phage_integrase	PF00589.25	part_005_04236	Phage integrase family
v_contig_1463	Resolvase	PF00239.24	part_005_04412	Resolvase, N terminal domain
v_contig_1467	Phage_integrase	PF00589.25	part_005_04586	Phage integrase family
v_contig_1487	Phage_integrase	PF00589.25	part_005_05123	Phage integrase family
v_contig_1490	Resolvase	PF00239.24	part_005_05209	Resolvase, N terminal domain
v_contig_1491	Phage_integrase	PF00589.25	part_005_05233	Phage integrase family
v_contig_1514	Phage_integrase	PF00589.25	part_005_05825	Phage integrase family
v_contig_1515	Y2_Tnp	PF04986.16	part_005_05865	Putative transposase
v_contig_1551	Phage_integrase	PF00589.25	part_005_07288	Phage integrase family
v_contig_1553	Phage_integrase	PF00589.25	part_005_07358	Phage integrase family
v_contig_1555	Phage_integrase	PF00589.25	part_005_07444	Phage integrase family
v_contig_1559	Phage_integrase	PF00589.25	part_005_07577	Phage integrase family
v_contig_1569	Resolvase	PF00239.24	part_005_07989	Resolvase, N terminal domain
v_contig_1578	Phage_integrase	PF00589.25	part_005_08250	Phage integrase family
v_contig_1583	Phage_integrase	PF00589.25	part_005_08467	Phage integrase family
v_contig_1592	rve	PF00665.29	part_005_08608	Integrase core domain
v_contig_1597	Phage_integrase	PF00589.25	part_005_08848	Phage integrase family
v_contig_1599	Phage_integrase	PF00589.25	part_005_08872	Phage integrase family
v_contig_1620	rve	PF00665.29	part_005_09556	Integrase core domain
v_contig_1620	DDE_3	PF13358.9	part_005_09556	DDE superfamily endonuclease
v_contig_1628	Resolvase	PF00239.24	part_005_09865	Resolvase, N terminal domain
v_contig_1628	Recombinase	PF07508.16	part_005_09865	Recombinase
v_contig_1632	Phage_integrase	PF00589.25	part_005_09999	Phage integrase family
v_contig_1635	rve	PF00665.29	part_005_10170	Integrase core domain
v_contig_1655	rve	PF00665.29	part_005_10847	Integrase core domain
v_contig_1672	Phage_integrase	PF00589.25	part_005_11302	Phage integrase family
v_contig_1675	Resolvase	PF00239.24	part_005_11413	Resolvase, N terminal domain
v_contig_1675	Recombinase	PF07508.16	part_005_11413	Recombinase
v_contig_1690	Phage_integrase	PF00589.25	part_005_11902	Phage integrase family
v_contig_1695	Resolvase	PF00239.24	part_005_12046	Resolvase, N terminal domain
v_contig_1719	Phage_integrase	PF00589.25	part_005_12731	Phage integrase family
v_contig_1720	Phage_integrase	PF00589.25	part_005_12797	Phage integrase family
v_contig_1733	Resolvase	PF00239.24	part_006_00037	Resolvase, N terminal domain
v_contig_1733	Recombinase	PF07508.16	part_006_00037	Recombinase
v_contig_1741	Phage_integrase	PF00589.25	part_006_00215	Phage integrase family
v_contig_1822	Resolvase	PF00239.24	part_006_02793	Resolvase, N terminal domain
v_contig_1822	Phage_integrase	PF00589.25	part_006_02801	Phage integrase family
v_contig_1857	rve	PF00665.29	part_006_03878	Integrase core domain
v_contig_1863	Phage_integrase	PF00589.25	part_006_04032	Phage integrase family
v_contig_1878	rve	PF00665.29	part_006_04493	Integrase core domain
v_contig_1878	DDE_3	PF13358.9	part_006_04493	DDE superfamily endonuclease
v_contig_1879	Phage_integrase	PF00589.25	part_006_04512	Phage integrase family
v_contig_1882	Phage_integrase	PF00589.25	part_006_04702	Phage integrase family
v_contig_1891	Phage_integrase	PF00589.25	part_006_05008	Phage integrase family
v_contig_1899	Phage_integrase	PF00589.25	part_006_05281	Phage integrase family
v_contig_1906	Phage_integrase	PF00589.25	part_006_05443	Phage integrase family
v_contig_1934	rve	PF00665.29	part_006_06277	Integrase core domain
v_contig_1942	Phage_integrase	PF00589.25	part_006_06531	Phage integrase family
v_contig_1944	Phage_integrase	PF00589.25	part_006_06613	Phage integrase family
v_contig_1951	rve	PF00665.29	part_006_06861	Integrase core domain
v_contig_1960	Phage_integrase	PF00589.25	part_006_07112	Phage integrase family
v_contig_1961	Resolvase	PF00239.24	part_006_07169	Resolvase, N terminal domain
v_contig_1961	DDE_Tnp_IS66	PF03050.17	part_006_07172	Transposase IS66 family
v_contig_1970	Phage_integrase	PF00589.25	part_006_07350	Phage integrase family
v_contig_1977	Resolvase	PF00239.24	part_006_07608	Resolvase, N terminal domain
v_contig_1977	Recombinase	PF07508.16	part_006_07608	Recombinase
v_contig_1995	Recombinase	PF07508.16	part_006_08223	Recombinase
v_contig_1995	Resolvase	PF00239.24	part_006_08223	Resolvase, N terminal domain
v_contig_1996	Phage_integrase	PF00589.25	part_006_08273	Phage integrase family
v_contig_2009	Phage_integrase	PF00589.25	part_006_08644	Phage integrase family
v_contig_2018	Phage_integrase	PF00589.25	part_006_08876	Phage integrase family
v_contig_2049	Phage_integrase	PF00589.25	part_006_09832	Phage integrase family
v_contig_2053	DDE_Tnp_Tn3	PF01526.20	part_006_10058	Tn3 transposase DDE domain
v_contig_2067	Phage_integrase	PF00589.25	part_006_10635	Phage integrase family
v_contig_2081	Phage_integrase	PF00589.25	part_006_11113	Phage integrase family
v_contig_2085	DDE_Tnp_IS1595	PF12762.10	part_006_11210	ISXO2-like transposase domain
v_contig_2093	Phage_integrase	PF00589.25	part_007_00211	Phage integrase family
v_contig_2127	rve	PF00665.29	part_007_01207	Integrase core domain
v_contig_2141	Resolvase	PF00239.24	part_007_01654	Resolvase, N terminal domain
v_contig_2141	Recombinase	PF07508.16	part_007_01654	Recombinase
v_contig_2169	Resolvase	PF00239.24	part_007_02838	Resolvase, N terminal domain
v_contig_2169	Recombinase	PF07508.16	part_007_02838	Recombinase
v_contig_2181	Phage_integrase	PF00589.25	part_007_03268	Phage integrase family
v_contig_2182	Phage_integrase	PF00589.25	part_007_03296	Phage integrase family
v_contig_2186	Resolvase	PF00239.24	part_007_03540	Resolvase, N terminal domain
v_contig_2186	Recombinase	PF07508.16	part_007_03540	Recombinase
v_contig_2192	Phage_integrase	PF00589.25	part_007_03829	Phage integrase family
v_contig_2194	Phage_integrase	PF00589.25	part_007_03894	Phage integrase family
v_contig_2203	rve	PF00665.29	part_007_04182	Integrase core domain
v_contig_2203	DDE_3	PF13358.9	part_007_04182	DDE superfamily endonuclease
v_contig_2211	Phage_integrase	PF00589.25	part_007_04451	Phage integrase family
v_contig_2255	Phage_integrase	PF00589.25	part_007_05767	Phage integrase family
v_contig_2292	Phage_integrase	PF00589.25	part_007_06848	Phage integrase family
v_contig_2295	Phage_integrase	PF00589.25	part_007_06969	Phage integrase family
v_contig_2316	Phage_integrase	PF00589.25	part_007_07649	Phage integrase family
v_contig_2333	Phage_integrase	PF00589.25	part_007_08276	Phage integrase family
v_contig_2364	Phage_integrase	PF00589.25	part_007_09351	Phage integrase family
v_contig_2381	rve	PF00665.29	part_007_10081	Integrase core domain
v_contig_2384	Phage_integrase	PF00589.25	part_007_10209	Phage integrase family
v_contig_2387	rve	PF00665.29	part_007_10287	Integrase core domain
v_contig_2398	Resolvase	PF00239.24	part_007_10647	Resolvase, N terminal domain
v_contig_2398	Phage_integrase	PF00589.25	part_007_10648	Phage integrase family
v_contig_2408	Phage_integrase	PF00589.25	part_008_00017	Phage integrase family
v_contig_2408	Phage_integrase	PF00589.25	part_008_00023	Phage integrase family
v_contig_2409	Phage_integrase	PF00589.25	part_008_00060	Phage integrase family
v_contig_2413	Phage_integrase	PF00589.25	part_008_00183	Phage integrase family
v_contig_2413	Phage_integrase	PF00589.25	part_008_00184	Phage integrase family
v_contig_2425	Phage_integrase	PF00589.25	part_008_00577	Phage integrase family
v_contig_2463	Phage_integrase	PF00589.25	part_008_01637	Phage integrase family
v_contig_2474	Phage_integrase	PF00589.25	part_008_01969	Phage integrase family
v_contig_2489	Phage_integrase	PF00589.25	part_008_02524	Phage integrase family
v_contig_2496	Phage_integrase	PF00589.25	part_008_02704	Phage integrase family
v_contig_2502	DDE_Tnp_IS1595	PF12762.10	part_008_02831	ISXO2-like transposase domain
v_contig_2508	DDE_Tnp_1	PF01609.24	part_008_03056	Transposase DDE domain
v_contig_2514	Phage_integrase	PF00589.25	part_008_03311	Phage integrase family
v_contig_2526	Phage_integrase	PF00589.25	part_008_03700	Phage integrase family
v_contig_2547	Resolvase	PF00239.24	part_008_04434	Resolvase, N terminal domain
v_contig_2547	Recombinase	PF07508.16	part_008_04434	Recombinase
v_contig_2550	Phage_integrase	PF00589.25	part_008_04555	Phage integrase family
v_contig_2554	Phage_integrase	PF00589.25	part_008_04693	Phage integrase family
v_contig_2556	Resolvase	PF00239.24	part_008_04752	Resolvase, N terminal domain
v_contig_2556	Recombinase	PF07508.16	part_008_04752	Recombinase
v_contig_2575	Resolvase	PF00239.24	part_008_05387	Resolvase, N terminal domain
v_contig_2599	DDE_Tnp_1_6	PF13751.9	part_008_06099	Transposase DDE domain
v_contig_2639	Phage_integrase	PF00589.25	part_008_07545	Phage integrase family
v_contig_2648	Phage_integrase	PF00589.25	part_008_07822	Phage integrase family
v_contig_2656	Resolvase	PF00239.24	part_008_08055	Resolvase, N terminal domain
v_contig_2656	Recombinase	PF07508.16	part_008_08055	Recombinase
v_contig_2663	rve	PF00665.29	part_008_08255	Integrase core domain
v_contig_2674	Phage_integrase	PF00589.25	part_008_08497	Phage integrase family
v_contig_2674	Recombinase	PF07508.16	part_008_08508	Recombinase
v_contig_2674	Resolvase	PF00239.24	part_008_08508	Resolvase, N terminal domain
v_contig_2683	Phage_integrase	PF00589.25	part_008_08771	Phage integrase family
v_contig_2696	Resolvase	PF00239.24	part_008_09256	Resolvase, N terminal domain
v_contig_2696	Recombinase	PF07508.16	part_008_09256	Recombinase
v_contig_2700	rve	PF00665.29	part_008_09340	Integrase core domain
v_contig_2711	Phage_integrase	PF00589.25	part_008_09686	Phage integrase family
v_contig_2714	Phage_integrase	PF00589.25	part_008_09777	Phage integrase family
v_contig_2726	Phage_integrase	PF00589.25	part_008_10182	Phage integrase family
v_contig_2730	Phage_integrase	PF00589.25	part_008_10339	Phage integrase family
v_contig_2742	Phage_integrase	PF00589.25	part_008_10718	Phage integrase family
v_contig_2757	Phage_integrase	PF00589.25	part_008_11193	Phage integrase family
v_contig_2764	Phage_integrase	PF00589.25	part_009_00216	Phage integrase family
v_contig_2776	Phage_integrase	PF00589.25	part_009_00619	Phage integrase family
v_contig_2789	Phage_integrase	PF00589.25	part_009_01198	Phage integrase family
v_contig_2796	Resolvase	PF00239.24	part_009_01403	Resolvase, N terminal domain
v_contig_2796	Recombinase	PF07508.16	part_009_01403	Recombinase
v_contig_2799	Phage_integrase	PF00589.25	part_009_01548	Phage integrase family
v_contig_2800	Phage_integrase	PF00589.25	part_009_01593	Phage integrase family
v_contig_2800	Phage_integr_3	PF16795.8	part_009_01593	Archaeal phage integrase
v_contig_2805	Phage_integrase	PF00589.25	part_009_01753	Phage integrase family
v_contig_2811	Phage_integrase	PF00589.25	part_009_02005	Phage integrase family
v_contig_2814	Resolvase	PF00239.24	part_009_02102	Resolvase, N terminal domain
v_contig_2814	Recombinase	PF07508.16	part_009_02102	Recombinase
v_contig_2822	rve	PF00665.29	part_009_02295	Integrase core domain
v_contig_2822	DDE_3	PF13358.9	part_009_02295	DDE superfamily endonuclease
v_contig_2826	Phage_integrase	PF00589.25	part_009_02425	Phage integrase family
v_contig_2837	Phage_integrase	PF00589.25	part_009_02896	Phage integrase family
v_contig_2848	Phage_integrase	PF00589.25	part_009_03220	Phage integrase family
v_contig_2852	Resolvase	PF00239.24	part_009_03434	Resolvase, N terminal domain
v_contig_2889	Resolvase	PF00239.24	part_009_04654	Resolvase, N terminal domain
v_contig_2889	Recombinase	PF07508.16	part_009_04654	Recombinase
v_contig_2892	Resolvase	PF00239.24	part_009_04818	Resolvase, N terminal domain
v_contig_2901	Phage_integrase	PF00589.25	part_009_05154	Phage integrase family
v_contig_2901	Phage_integrase	PF00589.25	part_009_05157	Phage integrase family
v_contig_2904	Phage_integrase	PF00589.25	part_009_05261	Phage integrase family
v_contig_2915	Phage_integrase	PF00589.25	part_009_05642	Phage integrase family
v_contig_2918	Phage_integrase	PF00589.25	part_009_05738	Phage integrase family
v_contig_2937	Phage_integrase	PF00589.25	part_009_06254	Phage integrase family
v_contig_2943	DDE_Tnp_IS1595	PF12762.10	part_009_06382	ISXO2-like transposase domain
v_contig_2947	Phage_integrase	PF00589.25	part_009_06535	Phage integrase family
v_contig_2949	DDE_Tnp_ISL3	PF01610.20	part_009_06651	Transposase
v_contig_2957	Phage_integrase	PF00589.25	part_009_06944	Phage integrase family
v_contig_2960	Phage_integrase	PF00589.25	part_009_07049	Phage integrase family
v_contig_2964	Phage_integrase	PF00589.25	part_009_07234	Phage integrase family
v_contig_2966	Phage_integrase	PF00589.25	part_009_07308	Phage integrase family
v_contig_2971	DDE_Tnp_1	PF01609.24	part_009_07457	Transposase DDE domain
v_contig_2971	Phage_integrase	PF00589.25	part_009_07469	Phage integrase family
v_contig_2974	rve	PF00665.29	part_009_07557	Integrase core domain
v_contig_2981	Phage_integrase	PF00589.25	part_009_07845	Phage integrase family
v_contig_2982	rve	PF00665.29	part_009_07889	Integrase core domain
v_contig_2982	DDE_3	PF13358.9	part_009_07889	DDE superfamily endonuclease
v_contig_2996	Resolvase	PF00239.24	part_009_08386	Resolvase, N terminal domain
v_contig_2996	Recombinase	PF07508.16	part_009_08386	Recombinase
v_contig_3005	Phage_integrase	PF00589.25	part_009_08575	Phage integrase family
v_contig_3007	rve	PF00665.29	part_009_08720	Integrase core domain
v_contig_3016	Resolvase	PF00239.24	part_009_08977	Resolvase, N terminal domain
v_contig_3016	Recombinase	PF07508.16	part_009_08977	Recombinase
v_contig_3026	Resolvase	PF00239.24	part_009_09287	Resolvase, N terminal domain
v_contig_3026	Recombinase	PF07508.16	part_009_09287	Recombinase
v_contig_3037	Phage_integrase	PF00589.25	part_009_09657	Phage integrase family
v_contig_3040	Phage_integrase	PF00589.25	part_009_09736	Phage integrase family
v_contig_3040	Phage_integr_3	PF16795.8	part_009_09736	Archaeal phage integrase
v_contig_3046	Phage_integrase	PF00589.25	part_009_09882	Phage integrase family
v_contig_3048	Phage_integrase	PF00589.25	part_009_09931	Phage integrase family
v_contig_3066	Phage_integrase	PF00589.25	part_009_10496	Phage integrase family
v_contig_3071	Phage_integrase	PF00589.25	part_009_10743	Phage integrase family
v_contig_3097	Phage_integrase	PF00589.25	part_010_00249	Phage integrase family
v_contig_3098	rve	PF00665.29	part_010_00262	Integrase core domain
v_contig_3108	Phage_integrase	PF00589.25	part_010_00628	Phage integrase family
v_contig_3121	Phage_integrase	PF00589.25	part_010_01101	Phage integrase family
v_contig_3128	Phage_integrase	PF00589.25	part_010_01293	Phage integrase family
v_contig_3140	Phage_integrase	PF00589.25	part_010_01717	Phage integrase family
v_contig_3159	Phage_integrase	PF00589.25	part_010_02401	Phage integrase family
v_contig_3173	Phage_integrase	PF00589.25	part_010_02953	Phage integrase family
v_contig_3193	Phage_integrase	PF00589.25	part_010_03520	Phage integrase family
v_contig_3201	Phage_integrase	PF00589.25	part_010_03775	Phage integrase family
v_contig_3206	Phage_integrase	PF00589.25	part_010_03945	Phage integrase family
v_contig_3213	DDE_Tnp_1	PF01609.24	part_010_04222	Transposase DDE domain
v_contig_3217	Resolvase	PF00239.24	part_010_04334	Resolvase, N terminal domain
v_contig_3217	Recombinase	PF07508.16	part_010_04334	Recombinase
v_contig_3220	Phage_integrase	PF00589.25	part_010_04480	Phage integrase family
v_contig_3223	Phage_integrase	PF00589.25	part_010_04604	Phage integrase family
v_contig_3233	Phage_integrase	PF00589.25	part_010_04922	Phage integrase family
v_contig_3237	Phage_integrase	PF00589.25	part_010_05013	Phage integrase family
v_contig_3239	Phage_integrase	PF00589.25	part_010_05090	Phage integrase family
v_contig_3247	Phage_integrase	PF00589.25	part_010_05398	Phage integrase family
v_contig_3253	Phage_integrase	PF00589.25	part_010_05677	Phage integrase family
v_contig_3266	Phage_integrase	PF00589.25	part_010_06137	Phage integrase family
v_contig_3277	Phage_integrase	PF00589.25	part_010_06585	Phage integrase family
v_contig_3293	Phage_integrase	PF00589.25	part_010_07210	Phage integrase family
v_contig_3306	Phage_integrase	PF00589.25	part_010_07541	Phage integrase family
v_contig_3309	Phage_integrase	PF00589.25	part_010_07675	Phage integrase family
v_contig_3313	Phage_integrase	PF00589.25	part_010_07841	Phage integrase family
v_contig_3325	Phage_integrase	PF00589.25	part_010_08174	Phage integrase family
v_contig_3326	Recombinase	PF07508.16	part_010_08233	Recombinase
v_contig_3326	Resolvase	PF00239.24	part_010_08233	Resolvase, N terminal domain
v_contig_3362	Phage_integrase	PF00589.25	part_010_10001	Phage integrase family
v_contig_3372	Phage_integrase	PF00589.25	part_010_10349	Phage integrase family
v_contig_3375	Phage_integrase	PF00589.25	part_010_10527	Phage integrase family
v_contig_3377	Phage_integrase	PF00589.25	part_010_10595	Phage integrase family
v_contig_3381	Phage_integrase	PF00589.25	part_010_10800	Phage integrase family
v_contig_3386	Resolvase	PF00239.24	part_010_10995	Resolvase, N terminal domain
v_contig_3386	Recombinase	PF07508.16	part_010_10995	Recombinase
v_contig_3396	Phage_integrase	PF00589.25	part_010_11265	Phage integrase family
v_contig_3400	Phage_integrase	PF00589.25	part_010_11403	Phage integrase family
v_contig_3404	Phage_integrase	PF00589.25	part_010_11492	Phage integrase family
v_contig_3407	Resolvase	PF00239.24	part_010_11601	Resolvase, N terminal domain
v_contig_3407	Recombinase	PF07508.16	part_010_11601	Recombinase
v_contig_3430	Phage_integrase	PF00589.25	part_011_00782	Phage integrase family
v_contig_3445	Phage_integrase	PF00589.25	part_011_01372	Phage integrase family
v_contig_3460	Phage_integrase	PF00589.25	part_011_01848	Phage integrase family
v_contig_3475	Phage_integrase	PF00589.25	part_011_02295	Phage integrase family
v_contig_3490	Phage_integrase	PF00589.25	part_011_02857	Phage integrase family
v_contig_3491	Phage_integrase	PF00589.25	part_011_02955	Phage integrase family
v_contig_3501	Phage_integrase	PF00589.25	part_011_03268	Phage integrase family
v_contig_3506	Resolvase	PF00239.24	part_011_03432	Resolvase, N terminal domain
v_contig_3540	Phage_integrase	PF00589.25	part_011_04803	Phage integrase family
v_contig_3544	Phage_integrase	PF00589.25	part_011_04999	Phage integrase family
v_contig_3565	Phage_integrase	PF00589.25	part_011_05741	Phage integrase family
v_contig_3571	Phage_integrase	PF00589.25	part_011_05956	Phage integrase family
v_contig_3574	Phage_integrase	PF00589.25	part_011_06128	Phage integrase family
v_contig_3585	Phage_integrase	PF00589.25	part_011_06587	Phage integrase family
v_contig_3601	Phage_integrase	PF00589.25	part_011_07032	Phage integrase family
v_contig_3604	Phage_integrase	PF00589.25	part_011_07106	Phage integrase family
v_contig_3620	Resolvase	PF00239.24	part_011_07603	Resolvase, N terminal domain
v_contig_3620	Recombinase	PF07508.16	part_011_07603	Recombinase
v_contig_3653	Phage_integrase	PF00589.25	part_012_00580	Phage integrase family
v_contig_3661	Phage_integrase	PF00589.25	part_012_00902	Phage integrase family
v_contig_3698	Phage_integrase	PF00589.25	part_012_02221	Phage integrase family
v_contig_3701	DDE_Tnp_1	PF01609.24	part_012_02314	Transposase DDE domain
v_contig_3704	Resolvase	PF00239.24	part_012_02421	Resolvase, N terminal domain
v_contig_3706	Phage_integrase	PF00589.25	part_012_02523	Phage integrase family
v_contig_3715	Phage_integrase	PF00589.25	part_012_02901	Phage integrase family
v_contig_3729	Phage_integrase	PF00589.25	part_012_03383	Phage integrase family
v_contig_3733	Resolvase	PF00239.24	part_012_03527	Resolvase, N terminal domain
v_contig_3743	Phage_integrase	PF00589.25	part_012_04023	Phage integrase family
v_contig_3762	Phage_integrase	PF00589.25	part_012_04756	Phage integrase family
v_contig_3770	Phage_integrase	PF00589.25	part_012_05058	Phage integrase family
v_contig_3836	Phage_integrase	PF00589.25	part_012_07080	Phage integrase family
v_contig_3882	Phage_integrase	PF00589.25	part_013_00824	Phage integrase family
v_contig_3895	Phage_integrase	PF00589.25	part_013_01361	Phage integrase family
v_contig_3904	Phage_integrase	PF00589.25	part_013_01710	Phage integrase family
v_contig_3933	Phage_integrase	PF00589.25	part_013_02602	Phage integrase family
v_contig_3937	Phage_integrase	PF00589.25	part_013_02891	Phage integrase family
v_contig_3957	Phage_integrase	PF00589.25	part_013_03741	Phage integrase family
v_contig_3964	Resolvase	PF00239.24	part_013_03913	Resolvase, N terminal domain
v_contig_3964	Recombinase	PF07508.16	part_013_03913	Recombinase
v_contig_3974	Phage_integrase	PF00589.25	part_013_04138	Phage integrase family
v_contig_3983	Resolvase	PF00239.24	part_013_04547	Resolvase, N terminal domain
v_contig_3983	Recombinase	PF07508.16	part_013_04547	Recombinase
v_contig_3988	Phage_integrase	PF00589.25	part_013_04748	Phage integrase family
v_contig_4001	Phage_integrase	PF00589.25	part_013_05208	Phage integrase family
v_contig_4018	Phage_integrase	PF00589.25	part_013_05897	Phage integrase family
v_contig_4035	Phage_integrase	PF00589.25	part_013_06308	Phage integrase family
v_contig_4059	DDE_Tnp_1_6	PF13751.9	part_013_07229	Transposase DDE domain
v_contig_4071	DDE_Tnp_1	PF01609.24	part_014_00095	Transposase DDE domain
v_contig_4078	Phage_integrase	PF00589.25	part_014_00318	Phage integrase family
v_contig_4079	Phage_integrase	PF00589.25	part_014_00389	Phage integrase family
v_contig_4098	Phage_integrase	PF00589.25	part_014_01199	Phage integrase family
v_contig_4110	Phage_integrase	PF00589.25	part_014_01567	Phage integrase family
v_contig_4147	Phage_integrase	PF00589.25	part_014_02855	Phage integrase family
v_contig_4171	Resolvase	PF00239.24	part_014_03908	Resolvase, N terminal domain
v_contig_4180	Phage_integrase	PF00589.25	part_014_04438	Phage integrase family
v_contig_4181	DDE_Tnp_IS1595	PF12762.10	part_014_04473	ISXO2-like transposase domain
v_contig_4214	Phage_integrase	PF00589.25	part_014_05679	Phage integrase family
v_contig_4223	Resolvase	PF00239.24	part_014_05901	Resolvase, N terminal domain
v_contig_4223	Phage_integrase	PF00589.25	part_014_05902	Phage integrase family
v_contig_4229	Phage_integrase	PF00589.25	part_014_06076	Phage integrase family
v_contig_4232	Phage_integrase	PF00589.25	part_014_06138	Phage integrase family
v_contig_4260	Phage_integrase	PF00589.25	part_014_07194	Phage integrase family
v_contig_4284	DDE_Tnp_IS1595	PF12762.10	part_015_00768	ISXO2-like transposase domain
v_contig_4284	DDE_Tnp_IS240	PF13610.9	part_015_00768	DDE domain
v_contig_4288	Resolvase	PF00239.24	part_015_00891	Resolvase, N terminal domain
v_contig_4288	Recombinase	PF07508.16	part_015_00891	Recombinase
v_contig_4299	Phage_integrase	PF00589.25	part_015_01310	Phage integrase family
v_contig_4361	Phage_integrase	PF00589.25	part_015_03752	Phage integrase family
v_contig_4374	Phage_integrase	PF00589.25	part_015_04179	Phage integrase family
v_contig_4374	Resolvase	PF00239.24	part_015_04184	Resolvase, N terminal domain
v_contig_4374	Recombinase	PF07508.16	part_015_04184	Recombinase
v_contig_4376	Phage_integrase	PF00589.25	part_015_04252	Phage integrase family
v_contig_4382	Phage_integrase	PF00589.25	part_015_04519	Phage integrase family
v_contig_4395	Phage_integrase	PF00589.25	part_015_05019	Phage integrase family
v_contig_4402	Phage_integrase	PF00589.25	part_015_05224	Phage integrase family
v_contig_4412	Phage_integrase	PF00589.25	part_015_05563	Phage integrase family
v_contig_4444	Phage_integrase	PF00589.25	part_015_06576	Phage integrase family
v_contig_4456	Phage_integrase	PF00589.25	part_015_06943	Phage integrase family
v_contig_4515	Phage_integrase	PF00589.25	part_016_01478	Phage integrase family
v_contig_4525	Phage_integrase	PF00589.25	part_016_01829	Phage integrase family
v_contig_4528	DDE_Tnp_1	PF01609.24	part_016_01914	Transposase DDE domain
v_contig_4546	Phage_integrase	PF00589.25	part_016_02545	Phage integrase family
v_contig_4584	Phage_integrase	PF00589.25	part_016_03628	Phage integrase family
v_contig_4603	Phage_integrase	PF00589.25	part_016_04304	Phage integrase family
v_contig_4605	DDE_Tnp_IS1595	PF12762.10	part_016_04420	ISXO2-like transposase domain
v_contig_4608	Phage_integrase	PF00589.25	part_016_04551	Phage integrase family
v_contig_4638	Phage_integrase	PF00589.25	part_016_05717	Phage integrase family
v_contig_4651	DDE_Tnp_IS1	PF03400.16	part_016_06230	IS1 transposase
v_contig_4651	DDE_Tnp_IS240	PF13610.9	part_016_06230	DDE domain
v_contig_4667	Phage_integrase	PF00589.25	part_016_06828	Phage integrase family
v_contig_4667	DDE_Tnp_IS1595	PF12762.10	part_016_06838	ISXO2-like transposase domain
v_contig_4682	Phage_integrase	PF00589.25	part_017_00650	Phage integrase family
v_contig_4715	Phage_integrase	PF00589.25	part_017_02147	Phage integrase family
v_contig_4734	Phage_integrase	PF00589.25	part_017_02891	Phage integrase family
v_contig_4736	Phage_integrase	PF00589.25	part_017_03069	Phage integrase family
v_contig_4759	Phage_integrase	PF00589.25	part_017_03877	Phage integrase family
v_contig_4784	Resolvase	PF00239.24	part_017_05054	Resolvase, N terminal domain
v_contig_4786	Phage_integrase	PF00589.25	part_017_05099	Phage integrase family
v_contig_4814	DDE_Tnp_IS66	PF03050.17	part_017_06047	Transposase IS66 family
v_contig_4842	Resolvase	PF00239.24	part_018_00063	Resolvase, N terminal domain
v_contig_4842	Recombinase	PF07508.16	part_018_00063	Recombinase
v_contig_4850	Resolvase	PF00239.24	part_018_00348	Resolvase, N terminal domain
v_contig_4857	Phage_integrase	PF00589.25	part_018_00716	Phage integrase family
v_contig_4863	Resolvase	PF00239.24	part_018_00903	Resolvase, N terminal domain
v_contig_4877	Phage_integrase	PF00589.25	part_018_01343	Phage integrase family
v_contig_4894	Resolvase	PF00239.24	part_018_02103	Resolvase, N terminal domain
v_contig_4899	Phage_integrase	PF00589.25	part_018_02218	Phage integrase family
v_contig_4909	Phage_integrase	PF00589.25	part_018_02646	Phage integrase family
v_contig_4917	Phage_integrase	PF00589.25	part_018_03021	Phage integrase family
v_contig_4925	Phage_integrase	PF00589.25	part_018_03492	Phage integrase family
v_contig_4931	Phage_integrase	PF00589.25	part_018_03836	Phage integrase family
v_contig_4945	Phage_integrase	PF00589.25	part_018_04330	Phage integrase family
v_contig_4947	Phage_integrase	PF00589.25	part_018_04416	Phage integrase family
v_contig_4947	Phage_integrase	PF00589.25	part_018_04423	Phage integrase family
v_contig_4965	Resolvase	PF00239.24	part_018_05077	Resolvase, N terminal domain
v_contig_4971	Exc	PF07825.14	part_018_05351	Excisionase-like protein
v_contig_4994	Phage_integrase	PF00589.25	part_018_06000	Phage integrase family
v_contig_4994	Resolvase	PF00239.24	part_018_06022	Resolvase, N terminal domain
v_contig_4997	Phage_integrase	PF00589.25	part_018_06198	Phage integrase family
v_contig_4997	Phage_integr_3	PF16795.8	part_018_06198	Archaeal phage integrase
v_contig_5018	Resolvase	PF00239.24	part_018_06932	Resolvase, N terminal domain
v_contig_5023	Phage_integrase	PF00589.25	part_018_07240	Phage integrase family
v_contig_5036	Phage_integrase	PF00589.25	part_018_07861	Phage integrase family
v_contig_5044	Phage_integrase	PF00589.25	part_018_08236	Phage integrase family
v_contig_5047	Phage_integrase	PF00589.25	part_018_08342	Phage integrase family
v_contig_5057	Resolvase	PF00239.24	part_018_08785	Resolvase, N terminal domain
v_contig_5057	Recombinase	PF07508.16	part_018_08785	Recombinase
v_contig_5070	Phage_integrase	PF00589.25	part_019_00323	Phage integrase family
v_contig_5070	Phage_integrase	PF00589.25	part_019_00326	Phage integrase family
v_contig_5071	Phage_integrase	PF00589.25	part_019_00336	Phage integrase family
v_contig_5072	Phage_integrase	PF00589.25	part_019_00366	Phage integrase family
v_contig_5120	Phage_integrase	PF00589.25	part_019_02158	Phage integrase family
v_contig_5125	Phage_integrase	PF00589.25	part_019_02538	Phage integrase family
v_contig_5151	Recombinase	PF07508.16	part_019_03520	Recombinase
v_contig_5151	Resolvase	PF00239.24	part_019_03520	Resolvase, N terminal domain
v_contig_5154	Exc	PF07825.14	part_019_03618	Excisionase-like protein
v_contig_5165	Phage_integrase	PF00589.25	part_019_04006	Phage integrase family
v_contig_5172	Phage_integrase	PF00589.25	part_019_04423	Phage integrase family
v_contig_5173	Phage_integrase	PF00589.25	part_019_04442	Phage integrase family
v_contig_5262	Phage_integrase	PF00589.25	part_019_07639	Phage integrase family
v_contig_5268	Phage_integrase	PF00589.25	part_019_07893	Phage integrase family
v_contig_5272	Phage_integrase	PF00589.25	part_019_08044	Phage integrase family
v_contig_5279	Phage_integrase	PF00589.25	part_019_08286	Phage integrase family
v_contig_5280	Resolvase	PF00239.24	part_019_08301	Resolvase, N terminal domain
v_contig_5333	Resolvase	PF00239.24	part_020_01407	Resolvase, N terminal domain
v_contig_5402	Phage_integrase	PF00589.25	part_020_04132	Phage integrase family
v_contig_5403	Phage_integrase	PF00589.25	part_020_04182	Phage integrase family
v_contig_5419	Phage_integrase	PF00589.25	part_020_04878	Phage integrase family
v_contig_5426	Resolvase	PF00239.24	part_020_05176	Resolvase, N terminal domain
v_contig_5432	Phage_integrase	PF00589.25	part_020_05331	Phage integrase family
v_contig_5438	DDE_Tnp_IS1	PF03400.16	part_020_05544	IS1 transposase
v_contig_5438	DDE_Tnp_IS240	PF13610.9	part_020_05544	DDE domain
v_contig_5438	rve	PF00665.29	part_020_05544	Integrase core domain
v_contig_5446	Phage_integrase	PF00589.25	part_020_05738	Phage integrase family
v_contig_5449	Phage_integrase	PF00589.25	part_020_05819	Phage integrase family
v_contig_5451	Phage_integrase	PF00589.25	part_020_05932	Phage integrase family
v_contig_5487	Phage_integrase	PF00589.25	part_020_07176	Phage integrase family
v_contig_5488	Phage_integrase	PF00589.25	part_020_07210	Phage integrase family
v_contig_5503	Phage_integrase	PF00589.25	part_021_00256	Phage integrase family
v_contig_5529	Phage_integrase	PF00589.25	part_021_01317	Phage integrase family
v_contig_5530	Phage_integrase	PF00589.25	part_021_01409	Phage integrase family
v_contig_5556	Phage_integrase	PF00589.25	part_021_02732	Phage integrase family
v_contig_5563	Resolvase	PF00239.24	part_021_03007	Resolvase, N terminal domain
v_contig_5573	Phage_integrase	PF00589.25	part_021_03331	Phage integrase family
v_contig_5592	Phage_integrase	PF00589.25	part_021_04137	Phage integrase family
v_contig_5595	Phage_integrase	PF00589.25	part_021_04219	Phage integrase family
v_contig_5617	DDE_Tnp_IS1595	PF12762.10	part_021_04912	ISXO2-like transposase domain
v_contig_5617	Phage_integrase	PF00589.25	part_021_04965	Phage integrase family
v_contig_5643	Phage_integrase	PF00589.25	part_021_05967	Phage integrase family
v_contig_5644	Phage_integrase	PF00589.25	part_021_06004	Phage integrase family
v_contig_5650	DDE_Tnp_IS1595	PF12762.10	part_021_06262	ISXO2-like transposase domain
v_contig_5669	Phage_integrase	PF00589.25	part_021_07069	Phage integrase family
v_contig_5696	Phage_integrase	PF00589.25	part_022_00325	Phage integrase family
v_contig_5710	DDE_Tnp_IS1595	PF12762.10	part_022_01002	ISXO2-like transposase domain
v_contig_5716	Phage_integrase	PF00589.25	part_022_01159	Phage integrase family
v_contig_5735	Phage_integrase	PF00589.25	part_022_01873	Phage integrase family
v_contig_5742	Phage_integrase	PF00589.25	part_022_02232	Phage integrase family
v_contig_5749	Phage_integrase	PF00589.25	part_022_02425	Phage integrase family
v_contig_5752	Phage_integrase	PF00589.25	part_022_02578	Phage integrase family
v_contig_5817	Phage_integrase	PF00589.25	part_022_04713	Phage integrase family
v_contig_5820	Phage_integrase	PF00589.25	part_022_04825	Phage integrase family
v_contig_5826	Phage_integrase	PF00589.25	part_022_05083	Phage integrase family
v_contig_5831	Phage_integrase	PF00589.25	part_022_05312	Phage integrase family
v_contig_5857	Phage_integrase	PF00589.25	part_022_06611	Phage integrase family
v_contig_5857	DDE_Tnp_1	PF01609.24	part_022_06699	Transposase DDE domain
v_contig_5858	Phage_integrase	PF00589.25	part_022_06736	Phage integrase family
v_contig_5861	Phage_integrase	PF00589.25	part_022_06778	Phage integrase family
v_contig_5862	DDE_Tnp_IS1595	PF12762.10	part_022_06820	ISXO2-like transposase domain
v_contig_5866	Phage_integrase	PF00589.25	part_022_06952	Phage integrase family
v_contig_5879	Recombinase	PF07508.16	part_022_07466	Recombinase
v_contig_5879	Resolvase	PF00239.24	part_022_07466	Resolvase, N terminal domain
v_contig_5884	Resolvase	PF00239.24	part_022_07675	Resolvase, N terminal domain
v_contig_5884	Recombinase	PF07508.16	part_022_07675	Recombinase
v_contig_5895	Resolvase	PF00239.24	part_023_00103	Resolvase, N terminal domain
v_contig_5895	Recombinase	PF07508.16	part_023_00103	Recombinase
v_contig_5908	Phage_integrase	PF00589.25	part_023_00567	Phage integrase family
v_contig_5928	Y1_Tnp	PF01797.19	part_023_01399	Transposase IS200 like
v_contig_5929	Phage_integrase	PF00589.25	part_023_01435	Phage integrase family
v_contig_5954	Phage_integrase	PF00589.25	part_023_02638	Phage integrase family
v_contig_5976	Phage_integrase	PF00589.25	part_023_03458	Phage integrase family
v_contig_6011	Phage_integrase	PF00589.25	part_023_05058	Phage integrase family
v_contig_6023	Phage_integrase	PF00589.25	part_023_05488	Phage integrase family
v_contig_6032	Phage_integrase	PF00589.25	part_023_05769	Phage integrase family
v_contig_6037	Resolvase	PF00239.24	part_023_05924	Resolvase, N terminal domain
v_contig_6037	Recombinase	PF07508.16	part_023_05924	Recombinase
v_contig_6046	Phage_integrase	PF00589.25	part_023_06407	Phage integrase family
v_contig_6051	Phage_integrase	PF00589.25	part_023_06569	Phage integrase family
v_contig_6079	Phage_integrase	PF00589.25	part_024_01005	Phage integrase family
v_contig_6104	Phage_integrase	PF00589.25	part_024_02117	Phage integrase family
v_contig_6111	Phage_integrase	PF00589.25	part_024_02288	Phage integrase family
v_contig_6124	Phage_integrase	PF00589.25	part_024_02776	Phage integrase family
v_contig_6138	Phage_integrase	PF00589.25	part_024_03514	Phage integrase family
v_contig_6176	Phage_integrase	PF00589.25	part_024_04704	Phage integrase family
v_contig_6191	Phage_integrase	PF00589.25	part_024_05432	Phage integrase family
v_contig_6201	Phage_integrase	PF00589.25	part_024_06016	Phage integrase family
v_contig_6235	Phage_integrase	PF00589.25	part_025_00494	Phage integrase family
v_contig_6236	Resolvase	PF00239.24	part_025_00521	Resolvase, N terminal domain
v_contig_6236	Recombinase	PF07508.16	part_025_00521	Recombinase
v_contig_6237	DDE_Tnp_IS1	PF03400.16	part_025_00557	IS1 transposase
v_contig_6237	DDE_Tnp_IS240	PF13610.9	part_025_00557	DDE domain
v_contig_6237	rve	PF00665.29	part_025_00557	Integrase core domain
v_contig_6243	Phage_integrase	PF00589.25	part_025_00782	Phage integrase family
v_contig_6249	Phage_integrase	PF00589.25	part_025_00975	Phage integrase family
v_contig_6256	Phage_integrase	PF00589.25	part_025_01259	Phage integrase family
v_contig_6285	Phage_integrase	PF00589.25	part_025_02570	Phage integrase family
v_contig_6295	Phage_integrase	PF00589.25	part_025_02933	Phage integrase family
v_contig_6308	Phage_integrase	PF00589.25	part_025_03543	Phage integrase family
v_contig_6314	Phage_integrase	PF00589.25	part_025_03772	Phage integrase family
v_contig_6332	Phage_integrase	PF00589.25	part_025_04566	Phage integrase family
v_contig_6367	Resolvase	PF00239.24	part_025_05902	Resolvase, N terminal domain
v_contig_6367	Recombinase	PF07508.16	part_025_05902	Recombinase
v_contig_6389	Resolvase	PF00239.24	part_026_00193	Resolvase, N terminal domain
v_contig_6404	Phage_integrase	PF00589.25	part_026_00876	Phage integrase family
v_contig_6409	DDE_Tnp_IS1595	PF12762.10	part_026_01016	ISXO2-like transposase domain
v_contig_6417	Phage_integrase	PF00589.25	part_026_01442	Phage integrase family
v_contig_6424	Recombinase	PF07508.16	part_026_01886	Recombinase
v_contig_6440	Resolvase	PF00239.24	part_026_02704	Resolvase, N terminal domain
v_contig_6440	Recombinase	PF07508.16	part_026_02704	Recombinase
v_contig_6443	Phage_integrase	PF00589.25	part_026_02931	Phage integrase family
v_contig_6454	Resolvase	PF00239.24	part_026_03349	Resolvase, N terminal domain
v_contig_6454	Recombinase	PF07508.16	part_026_03349	Recombinase
v_contig_6477	Resolvase	PF00239.24	part_026_04081	Resolvase, N terminal domain
v_contig_6477	Recombinase	PF07508.16	part_026_04081	Recombinase
v_contig_6479	Phage_integrase	PF00589.25	part_026_04224	Phage integrase family
v_contig_6484	Phage_integrase	PF00589.25	part_026_04608	Phage integrase family
v_contig_6489	Phage_integrase	PF00589.25	part_026_04893	Phage integrase family
v_contig_6489	Phage_integrase	PF00589.25	part_026_04901	Phage integrase family
v_contig_6492	Phage_integrase	PF00589.25	part_026_05040	Phage integrase family
v_contig_6539	DDE_Tnp_IS1595	PF12762.10	part_027_00229	ISXO2-like transposase domain
v_contig_6561	Phage_integrase	PF00589.25	part_027_01170	Phage integrase family
v_contig_6616	Resolvase	PF00239.24	part_027_03223	Resolvase, N terminal domain
v_contig_6616	Recombinase	PF07508.16	part_027_03223	Recombinase
v_contig_6621	Phage_integrase	PF00589.25	part_027_03388	Phage integrase family
v_contig_6641	Phage_integrase	PF00589.25	part_027_04129	Phage integrase family
v_contig_6652	Phage_integrase	PF00589.25	part_027_04645	Phage integrase family
v_contig_6667	Phage_integrase	PF00589.25	part_027_05359	Phage integrase family
v_contig_6672	Phage_integrase	PF00589.25	part_027_05644	Phage integrase family
v_contig_6687	Phage_integrase	PF00589.25	part_027_06224	Phage integrase family
v_contig_6715	Phage_integrase	PF00589.25	part_028_01156	Phage integrase family
v_contig_6717	Phage_integrase	PF00589.25	part_028_01219	Phage integrase family
v_contig_6727	DDE_Tnp_IS1595	PF12762.10	part_028_01949	ISXO2-like transposase domain
v_contig_6729	Phage_integrase	PF00589.25	part_028_02060	Phage integrase family
v_contig_6757	Resolvase	PF00239.24	part_028_03269	Resolvase, N terminal domain
v_contig_6808	Phage_integrase	PF00589.25	part_028_05215	Phage integrase family
v_contig_6809	Resolvase	PF00239.24	part_028_05236	Resolvase, N terminal domain
v_contig_6809	Recombinase	PF07508.16	part_028_05236	Recombinase
v_contig_6854	Phage_integrase	PF00589.25	part_029_00764	Phage integrase family
v_contig_6866	Phage_integrase	PF00589.25	part_029_01253	Phage integrase family
v_contig_6869	Resolvase	PF00239.24	part_029_01363	Resolvase, N terminal domain
v_contig_6869	Recombinase	PF07508.16	part_029_01363	Recombinase
v_contig_6871	Phage_integrase	PF00589.25	part_029_01410	Phage integrase family
v_contig_6903	Phage_integrase	PF00589.25	part_029_02819	Phage integrase family
v_contig_6913	Phage_integrase	PF00589.25	part_029_03371	Phage integrase family
v_contig_6936	Phage_integrase	PF00589.25	part_029_04493	Phage integrase family
v_contig_6961	DDE_Tnp_IS1595	PF12762.10	part_029_05265	ISXO2-like transposase domain
v_contig_6976	Phage_integrase	PF00589.25	part_029_05865	Phage integrase family
v_contig_6977	Phage_integrase	PF00589.25	part_029_05936	Phage integrase family
v_contig_6988	Phage_integrase	PF00589.25	part_030_00226	Phage integrase family
v_contig_6990	Phage_integrase	PF00589.25	part_030_00347	Phage integrase family
v_contig_7019	Phage_integrase	PF00589.25	part_030_01555	Phage integrase family
v_contig_7019	DDE_Tnp_IS1595	PF12762.10	part_030_01563	ISXO2-like transposase domain
v_contig_7019	DDE_Tnp_IS240	PF13610.9	part_030_01563	DDE domain
v_contig_7031	Phage_integrase	PF00589.25	part_030_02219	Phage integrase family
v_contig_7044	Resolvase	PF00239.24	part_030_02705	Resolvase, N terminal domain
v_contig_7044	Recombinase	PF07508.16	part_030_02705	Recombinase
v_contig_7066	Resolvase	PF00239.24	part_030_03645	Resolvase, N terminal domain
v_contig_7066	Recombinase	PF07508.16	part_030_03645	Recombinase
v_contig_7081	Phage_integrase	PF00589.25	part_030_04164	Phage integrase family
v_contig_7083	Phage_integrase	PF00589.25	part_030_04339	Phage integrase family
v_contig_7086	Resolvase	PF00239.24	part_030_04544	Resolvase, N terminal domain
v_contig_7094	Resolvase	PF00239.24	part_030_04903	Resolvase, N terminal domain
v_contig_7129	Phage_integrase	PF00589.25	part_030_06433	Phage integrase family
v_contig_7130	Phage_integrase	PF00589.25	part_030_06513	Phage integrase family
v_contig_7133	Resolvase	PF00239.24	part_030_06643	Resolvase, N terminal domain
v_contig_7139	Phage_integrase	PF00589.25	part_030_06836	Phage integrase family
v_contig_7139	Resolvase	PF00239.24	part_030_06837	Resolvase, N terminal domain
v_contig_7139	Recombinase	PF07508.16	part_030_06837	Recombinase
v_contig_7148	DDE_Tnp_IS1595	PF12762.10	part_031_00249	ISXO2-like transposase domain
v_contig_7153	Phage_integrase	PF00589.25	part_031_00458	Phage integrase family
v_contig_7160	Phage_integrase	PF00589.25	part_031_00652	Phage integrase family
v_contig_7168	Resolvase	PF00239.24	part_031_01007	Resolvase, N terminal domain
v_contig_7175	DDE_Tnp_IS1595	PF12762.10	part_031_01320	ISXO2-like transposase domain
v_contig_7191	Recombinase	PF07508.16	part_031_02073	Recombinase
v_contig_7191	Resolvase	PF00239.24	part_031_02073	Resolvase, N terminal domain
v_contig_7194	Resolvase	PF00239.24	part_031_02191	Resolvase, N terminal domain
v_contig_7197	Recombinase	PF07508.16	part_031_02381	Recombinase
v_contig_7197	Resolvase	PF00239.24	part_031_02381	Resolvase, N terminal domain
v_contig_7220	Resolvase	PF00239.24	part_031_03094	Resolvase, N terminal domain
v_contig_7220	Recombinase	PF07508.16	part_031_03094	Recombinase
v_contig_7223	Resolvase	PF00239.24	part_031_03324	Resolvase, N terminal domain
v_contig_7244	Phage_integrase	PF00589.25	part_031_04460	Phage integrase family
v_contig_7251	Phage_integrase	PF00589.25	part_031_04610	Phage integrase family
v_contig_7253	Phage_integrase	PF00589.25	part_031_04751	Phage integrase family
v_contig_7265	Phage_integrase	PF00589.25	part_031_05208	Phage integrase family
v_contig_7316	Recombinase	PF07508.16	part_031_07336	Recombinase
v_contig_7316	Resolvase	PF00239.24	part_031_07336	Resolvase, N terminal domain
v_contig_7328	Phage_integrase	PF00589.25	part_031_07766	Phage integrase family
v_contig_7351	Phage_integrase	PF00589.25	part_032_00556	Phage integrase family
v_contig_7354	Resolvase	PF00239.24	part_032_00634	Resolvase, N terminal domain
v_contig_7404	Resolvase	PF00239.24	part_032_02716	Resolvase, N terminal domain
v_contig_7417	DDE_Tnp_IS1	PF03400.16	part_032_03213	IS1 transposase
v_contig_7417	DDE_Tnp_IS240	PF13610.9	part_032_03213	DDE domain
v_contig_7450	Phage_integrase	PF00589.25	part_032_04440	Phage integrase family
v_contig_7473	Phage_integrase	PF00589.25	part_032_05241	Phage integrase family
v_contig_7500	Phage_integrase	PF00589.25	part_032_06263	Phage integrase family
v_contig_7508	Phage_integrase	PF00589.25	part_032_06510	Phage integrase family
v_contig_7527	Phage_integrase	PF00589.25	part_032_07241	Phage integrase family
v_contig_7528	Phage_integrase	PF00589.25	part_032_07292	Phage integrase family
v_contig_7587	Resolvase	PF00239.24	part_033_00091	Resolvase, N terminal domain
v_contig_7587	Recombinase	PF07508.16	part_033_00091	Recombinase
v_contig_7598	Phage_integrase	PF00589.25	part_033_00449	Phage integrase family
v_contig_7598	DDE_Tnp_IS1595	PF12762.10	part_033_00461	ISXO2-like transposase domain
v_contig_7629	Phage_integrase	PF00589.25	part_033_01692	Phage integrase family
v_contig_7630	Phage_integrase	PF00589.25	part_033_01754	Phage integrase family
v_contig_7634	Phage_integrase	PF00589.25	part_033_01976	Phage integrase family
v_contig_7672	DDE_Tnp_1	PF01609.24	part_033_03386	Transposase DDE domain
v_contig_7673	Phage_integrase	PF00589.25	part_033_03419	Phage integrase family
v_contig_7688	Phage_integrase	PF00589.25	part_033_04123	Phage integrase family
v_contig_7693	Phage_integrase	PF00589.25	part_033_04292	Phage integrase family
v_contig_7742	Phage_integrase	PF00589.25	part_033_05762	Phage integrase family
v_contig_7757	Phage_integrase	PF00589.25	part_033_06257	Phage integrase family
v_contig_7760	Phage_integrase	PF00589.25	part_033_06381	Phage integrase family
v_contig_7768	Phage_integrase	PF00589.25	part_033_06681	Phage integrase family
v_contig_7774	Phage_integrase	PF00589.25	part_033_07166	Phage integrase family
v_contig_7813	Phage_integrase	PF00589.25	part_034_00511	Phage integrase family
v_contig_7848	Phage_integrase	PF00589.25	part_034_01930	Phage integrase family
v_contig_7850	Phage_integrase	PF00589.25	part_034_02056	Phage integrase family
v_contig_7893	Resolvase	PF00239.24	part_034_03896	Resolvase, N terminal domain
v_contig_7893	Recombinase	PF07508.16	part_034_03896	Recombinase
v_contig_7893	Phage_integrase	PF00589.25	part_034_03900	Phage integrase family
v_contig_7894	Phage_integrase	PF00589.25	part_034_03921	Phage integrase family
v_contig_7898	Phage_integrase	PF00589.25	part_034_04112	Phage integrase family
v_contig_7901	Resolvase	PF00239.24	part_034_04218	Resolvase, N terminal domain
v_contig_7901	Recombinase	PF07508.16	part_034_04218	Recombinase
v_contig_7903	Phage_integrase	PF00589.25	part_034_04249	Phage integrase family
v_contig_7912	Phage_integrase	PF00589.25	part_034_04573	Phage integrase family
v_contig_7953	Phage_integrase	PF00589.25	part_034_06154	Phage integrase family
v_contig_7971	Phage_integrase	PF00589.25	part_034_06781	Phage integrase family
v_contig_7990	Phage_integrase	PF00589.25	part_034_07634	Phage integrase family
v_contig_7993	Phage_integrase	PF00589.25	part_034_07742	Phage integrase family
v_contig_7993	Phage_integr_3	PF16795.8	part_034_07742	Archaeal phage integrase
v_contig_8016	Phage_integrase	PF00589.25	part_035_00378	Phage integrase family
v_contig_8029	Phage_integrase	PF00589.25	part_035_00670	Phage integrase family
v_contig_8040	Phage_integrase	PF00589.25	part_035_01120	Phage integrase family
v_contig_8047	Phage_integrase	PF00589.25	part_035_01423	Phage integrase family
v_contig_8059	Phage_integrase	PF00589.25	part_035_01912	Phage integrase family
v_contig_8063	Phage_integrase	PF00589.25	part_035_02201	Phage integrase family
v_contig_8118	Phage_integrase	PF00589.25	part_035_04163	Phage integrase family
v_contig_8131	Resolvase	PF00239.24	part_035_04653	Resolvase, N terminal domain
v_contig_8184	Phage_integrase	PF00589.25	part_035_06716	Phage integrase family
v_contig_8184	Resolvase	PF00239.24	part_035_06717	Resolvase, N terminal domain
v_contig_8192	Resolvase	PF00239.24	part_036_00065	Resolvase, N terminal domain
v_contig_8216	Phage_integrase	PF00589.25	part_036_00961	Phage integrase family
v_contig_8231	DDE_Tnp_IS1595	PF12762.10	part_036_01542	ISXO2-like transposase domain
v_contig_8261	Phage_integrase	PF00589.25	part_036_02482	Phage integrase family
v_contig_8298	Phage_integrase	PF00589.25	part_036_03532	Phage integrase family
v_contig_8335	Resolvase	PF00239.24	part_036_04985	Resolvase, N terminal domain
v_contig_8335	Recombinase	PF07508.16	part_036_04985	Recombinase
v_contig_8339	Phage_integrase	PF00589.25	part_036_05145	Phage integrase family
v_contig_8355	Resolvase	PF00239.24	part_036_05875	Resolvase, N terminal domain
v_contig_8360	Phage_integrase	PF00589.25	part_036_06009	Phage integrase family
v_contig_8376	Resolvase	PF00239.24	part_036_06489	Resolvase, N terminal domain
v_contig_8376	Recombinase	PF07508.16	part_036_06489	Recombinase
v_contig_8377	Phage_integrase	PF00589.25	part_036_06542	Phage integrase family
v_contig_8403	Phage_integrase	PF00589.25	part_036_07345	Phage integrase family
v_contig_8406	Phage_integrase	PF00589.25	part_037_00049	Phage integrase family
v_contig_8409	Phage_integrase	PF00589.25	part_037_00277	Phage integrase family
v_contig_8426	Phage_integrase	PF00589.25	part_037_00868	Phage integrase family
v_contig_8476	Resolvase	PF00239.24	part_037_02452	Resolvase, N terminal domain
v_contig_8477	Phage_integrase	PF00589.25	part_037_02537	Phage integrase family
v_contig_8496	Phage_integrase	PF00589.25	part_037_03260	Phage integrase family
v_contig_8500	Phage_integrase	PF00589.25	part_037_03358	Phage integrase family
v_contig_8503	DDE_Tnp_1_6	PF13751.9	part_037_03434	Transposase DDE domain
v_contig_8504	Resolvase	PF00239.24	part_037_03490	Resolvase, N terminal domain
v_contig_8533	Phage_integrase	PF00589.25	part_037_04687	Phage integrase family
v_contig_8552	Phage_integrase	PF00589.25	part_037_05231	Phage integrase family
v_contig_8566	Resolvase	PF00239.24	part_037_05729	Resolvase, N terminal domain
v_contig_8569	Phage_integrase	PF00589.25	part_037_05827	Phage integrase family
v_contig_8577	Phage_integrase	PF00589.25	part_037_06129	Phage integrase family
v_contig_8583	Resolvase	PF00239.24	part_037_06310	Resolvase, N terminal domain
v_contig_8589	Resolvase	PF00239.24	part_037_06496	Resolvase, N terminal domain
v_contig_8607	Phage_integrase	PF00589.25	part_037_06994	Phage integrase family
v_contig_8615	Phage_integrase	PF00589.25	part_038_00253	Phage integrase family
v_contig_8647	Phage_integrase	PF00589.25	part_038_01475	Phage integrase family
v_contig_8661	Phage_integrase	PF00589.25	part_038_02104	Phage integrase family
v_contig_8677	Phage_integrase	PF00589.25	part_038_02746	Phage integrase family
v_contig_8730	Resolvase	PF00239.24	part_038_04612	Resolvase, N terminal domain
v_contig_8752	Phage_integrase	PF00589.25	part_038_05457	Phage integrase family
v_contig_8758	Phage_integrase	PF00589.25	part_038_05573	Phage integrase family
v_contig_8802	Resolvase	PF00239.24	part_038_06783	Resolvase, N terminal domain
v_contig_8802	Recombinase	PF07508.16	part_038_06783	Recombinase
v_contig_8810	Recombinase	PF07508.16	part_038_07024	Recombinase
v_contig_8810	Resolvase	PF00239.24	part_038_07024	Resolvase, N terminal domain
v_contig_8815	Phage_integrase	PF00589.25	part_038_07250	Phage integrase family
v_contig_8822	Phage_integrase	PF00589.25	part_038_07528	Phage integrase family
v_contig_8827	Phage_integrase	PF00589.25	part_038_07861	Phage integrase family
v_contig_8830	Phage_integrase	PF00589.25	part_038_08040	Phage integrase family
v_contig_8830	Phage_integrase	PF00589.25	part_038_08051	Phage integrase family
v_contig_8833	Phage_integrase	PF00589.25	part_038_08218	Phage integrase family
v_contig_8863	Phage_integrase	PF00589.25	part_039_00799	Phage integrase family
v_contig_8866	DDE_Tnp_IS1595	PF12762.10	part_039_00871	ISXO2-like transposase domain
v_contig_8901	Phage_integrase	PF00589.25	part_039_02063	Phage integrase family
v_contig_8910	Phage_integrase	PF00589.25	part_039_02291	Phage integrase family
v_contig_8923	Phage_integrase	PF00589.25	part_039_02757	Phage integrase family
v_contig_8928	Phage_integrase	PF00589.25	part_039_02971	Phage integrase family
v_contig_8932	Phage_integrase	PF00589.25	part_039_03162	Phage integrase family
v_contig_8957	Phage_integrase	PF00589.25	part_039_03909	Phage integrase family
v_contig_8965	Phage_integrase	PF00589.25	part_039_04232	Phage integrase family
v_contig_8984	Phage_integrase	PF00589.25	part_039_04857	Phage integrase family
v_contig_8999	Phage_integrase	PF00589.25	part_039_05444	Phage integrase family
v_contig_9033	Phage_integrase	PF00589.25	part_039_06776	Phage integrase family
v_contig_9042	Phage_integrase	PF00589.25	part_039_07074	Phage integrase family
v_contig_9052	Phage_integrase	PF00589.25	part_039_07506	Phage integrase family
v_contig_9084	Phage_integrase	PF00589.25	part_039_08829	Phage integrase family
v_contig_9102	Resolvase	PF00239.24	part_039_09428	Resolvase, N terminal domain
v_contig_9108	DDE_Tnp_IS1	PF03400.16	part_039_09598	IS1 transposase
v_contig_9108	Phage_integrase	PF00589.25	part_039_09633	Phage integrase family
v_contig_9120	Phage_integrase	PF00589.25	part_039_10077	Phage integrase family
v_contig_9127	Phage_integrase	PF00589.25	part_040_00068	Phage integrase family
v_contig_9158	rve	PF00665.29	part_040_01126	Integrase core domain
v_contig_9164	Resolvase	PF00239.24	part_040_01329	Resolvase, N terminal domain
v_contig_9164	Recombinase	PF07508.16	part_040_01329	Recombinase
v_contig_9167	Phage_integrase	PF00589.25	part_040_01431	Phage integrase family
v_contig_9167	Phage_integr_3	PF16795.8	part_040_01431	Archaeal phage integrase
v_contig_9191	Phage_integrase	PF00589.25	part_040_02119	Phage integrase family
v_contig_9199	DDE_Tnp_1	PF01609.24	part_040_02368	Transposase DDE domain
v_contig_9216	Phage_integrase	PF00589.25	part_040_02826	Phage integrase family
v_contig_9233	DDE_Tnp_IS1	PF03400.16	part_040_03627	IS1 transposase
v_contig_9233	DDE_Tnp_IS240	PF13610.9	part_040_03627	DDE domain
v_contig_9235	Phage_integrase	PF00589.25	part_040_03721	Phage integrase family
v_contig_9250	Phage_integrase	PF00589.25	part_040_04371	Phage integrase family
v_contig_9259	Phage_integrase	PF00589.25	part_040_04725	Phage integrase family
v_contig_9259	Phage_integr_3	PF16795.8	part_040_04725	Archaeal phage integrase
v_contig_9261	Phage_integrase	PF00589.25	part_040_04755	Phage integrase family
v_contig_9263	Phage_integrase	PF00589.25	part_040_04802	Phage integrase family
v_contig_9263	Phage_integrase	PF00589.25	part_040_04803	Phage integrase family
v_contig_9296	Phage_integrase	PF00589.25	part_040_05931	Phage integrase family
v_contig_9315	Phage_integrase	PF00589.25	part_040_06682	Phage integrase family
v_contig_9320	Phage_integrase	PF00589.25	part_040_06854	Phage integrase family
v_contig_9348	Phage_integrase	PF00589.25	part_040_07753	Phage integrase family
v_contig_9379	Resolvase	PF00239.24	part_040_08884	Resolvase, N terminal domain
v_contig_9379	Recombinase	PF07508.16	part_040_08884	Recombinase
v_contig_9399	Phage_integrase	PF00589.25	part_041_00107	Phage integrase family
v_contig_9415	Resolvase	PF00239.24	part_041_00542	Resolvase, N terminal domain
v_contig_9434	Phage_integrase	PF00589.25	part_041_01265	Phage integrase family
v_contig_9437	Resolvase	PF00239.24	part_041_01400	Resolvase, N terminal domain
v_contig_9454	Phage_integrase	PF00589.25	part_041_02075	Phage integrase family
v_contig_9487	Phage_integrase	PF00589.25	part_041_03378	Phage integrase family
v_contig_9502	Phage_integrase	PF00589.25	part_041_03928	Phage integrase family
v_contig_9528	Phage_integrase	PF00589.25	part_041_04937	Phage integrase family
v_contig_9538	Phage_integrase	PF00589.25	part_041_05315	Phage integrase family
v_contig_9573	Recombinase	PF07508.16	part_041_06967	Recombinase
v_contig_9573	Resolvase	PF00239.24	part_041_06967	Resolvase, N terminal domain
v_contig_9582	Phage_integrase	PF00589.25	part_041_07338	Phage integrase family
v_contig_9606	Phage_integrase	PF00589.25	part_041_08520	Phage integrase family
v_contig_9617	DDE_2	PF02914.18	part_041_08858	Bacteriophage Mu transposase
v_contig_9647	Phage_integrase	PF00589.25	part_042_00308	Phage integrase family
v_contig_9677	Phage_integrase	PF00589.25	part_042_01447	Phage integrase family
v_contig_9698	Phage_integrase	PF00589.25	part_042_01984	Phage integrase family
v_contig_9703	Resolvase	PF00239.24	part_042_02236	Resolvase, N terminal domain
v_contig_9703	Recombinase	PF07508.16	part_042_02236	Recombinase
v_contig_9727	Resolvase	PF00239.24	part_042_02911	Resolvase, N terminal domain
v_contig_9727	Recombinase	PF07508.16	part_042_02911	Recombinase
v_contig_9728	Phage_integrase	PF00589.25	part_042_03019	Phage integrase family
v_contig_9738	Resolvase	PF00239.24	part_042_03515	Resolvase, N terminal domain
v_contig_9738	Recombinase	PF07508.16	part_042_03515	Recombinase
v_contig_9758	Phage_integrase	PF00589.25	part_042_04154	Phage integrase family
v_contig_9801	Phage_integrase	PF00589.25	part_042_05772	Phage integrase family
v_contig_9819	Phage_integrase	PF00589.25	part_042_06233	Phage integrase family
v_contig_9828	Phage_integrase	PF00589.25	part_042_06460	Phage integrase family
v_contig_9867	Phage_integrase	PF00589.25	part_042_07631	Phage integrase family
v_contig_9870	Phage_integrase	PF00589.25	part_042_07717	Phage integrase family
v_contig_9934	Resolvase	PF00239.24	part_043_01174	Resolvase, N terminal domain
v_contig_9934	Recombinase	PF07508.16	part_043_01174	Recombinase
v_contig_9942	Phage_integrase	PF00589.25	part_043_01434	Phage integrase family
v_contig_9951	Recombinase	PF07508.16	part_043_01764	Recombinase
v_contig_9951	Resolvase	PF00239.24	part_043_01764	Resolvase, N terminal domain
v_contig_9975	Phage_integrase	PF00589.25	part_043_02614	Phage integrase family
v_contig_9998	Phage_integrase	PF00589.25	part_043_03484	Phage integrase family
v_contig_10000	Phage_integrase	PF00589.25	part_043_03553	Phage integrase family
v_contig_10008	Phage_integrase	PF00589.25	part_043_03875	Phage integrase family
v_contig_10023	Phage_integrase	PF00589.25	part_043_04235	Phage integrase family
v_contig_10053	Phage_integrase	PF00589.25	part_043_05130	Phage integrase family
v_contig_10053	Exc	PF07825.14	part_043_05131	Excisionase-like protein
v_contig_10053	Phage_integrase	PF00589.25	part_043_05132	Phage integrase family
v_contig_10059	DDE_Tnp_IS1	PF03400.16	part_043_05290	IS1 transposase
v_contig_10059	DDE_Tnp_IS240	PF13610.9	part_043_05290	DDE domain
v_contig_10059	DDE_3	PF13358.9	part_043_05290	DDE superfamily endonuclease
v_contig_10059	rve	PF00665.29	part_043_05290	Integrase core domain
v_contig_10089	Phage_integrase	PF00589.25	part_043_06474	Phage integrase family
v_contig_10101	Phage_integrase	PF00589.25	part_043_06903	Phage integrase family
v_contig_10147	Phage_integrase	PF00589.25	part_043_08806	Phage integrase family
v_contig_10152	DDE_1	PF03184.22	part_044_00165	DDE superfamily endonuclease
v_contig_10164	Phage_integrase	PF00589.25	part_044_00548	Phage integrase family
v_contig_10190	Recombinase	PF07508.16	part_044_01431	Recombinase
v_contig_10190	Resolvase	PF00239.24	part_044_01432	Resolvase, N terminal domain
v_contig_10193	Phage_integrase	PF00589.25	part_044_01575	Phage integrase family
v_contig_10204	Phage_integrase	PF00589.25	part_044_01892	Phage integrase family
v_contig_10219	Phage_integrase	PF00589.25	part_044_02290	Phage integrase family
v_contig_10221	Phage_integrase	PF00589.25	part_044_02409	Phage integrase family
v_contig_10235	Phage_integrase	PF00589.25	part_044_02854	Phage integrase family
v_contig_10240	Resolvase	PF00239.24	part_044_03029	Resolvase, N terminal domain
v_contig_10240	Recombinase	PF07508.16	part_044_03029	Recombinase
v_contig_10257	Phage_integrase	PF00589.25	part_044_03609	Phage integrase family
v_contig_10293	Phage_integrase	PF00589.25	part_044_04964	Phage integrase family
v_contig_10304	Phage_integrase	PF00589.25	part_044_05284	Phage integrase family
v_contig_10330	DDE_Tnp_IS1	PF03400.16	part_044_06262	IS1 transposase
v_contig_10330	DDE_Tnp_IS240	PF13610.9	part_044_06262	DDE domain
v_contig_10333	Recombinase	PF07508.16	part_044_06369	Recombinase
v_contig_10333	Resolvase	PF00239.24	part_044_06369	Resolvase, N terminal domain
v_contig_10351	Phage_integrase	PF00589.25	part_044_07237	Phage integrase family
v_contig_10355	Phage_integrase	PF00589.25	part_044_07465	Phage integrase family
v_contig_10372	Phage_integrase	PF00589.25	part_044_08011	Phage integrase family
v_contig_10383	Phage_integrase	PF00589.25	part_044_08330	Phage integrase family
v_contig_10399	Phage_integrase	PF00589.25	part_045_00427	Phage integrase family
v_contig_10415	Resolvase	PF00239.24	part_045_01128	Resolvase, N terminal domain
v_contig_10416	Phage_integrase	PF00589.25	part_045_01159	Phage integrase family
v_contig_10434	Resolvase	PF00239.24	part_045_01785	Resolvase, N terminal domain
v_contig_10434	Recombinase	PF07508.16	part_045_01785	Recombinase
v_contig_10435	DDE_Tnp_IS1595	PF12762.10	part_045_01837	ISXO2-like transposase domain
v_contig_10442	Phage_integrase	PF00589.25	part_045_02089	Phage integrase family
v_contig_10442	Phage_integr_3	PF16795.8	part_045_02089	Archaeal phage integrase
v_contig_10444	Resolvase	PF00239.24	part_045_02202	Resolvase, N terminal domain
v_contig_10444	Recombinase	PF07508.16	part_045_02202	Recombinase
v_contig_10473	Phage_integrase	PF00589.25	part_045_03316	Phage integrase family
v_contig_10473	Recombinase	PF07508.16	part_045_03320	Recombinase
v_contig_10473	Resolvase	PF00239.24	part_045_03320	Resolvase, N terminal domain
v_contig_10479	Phage_integrase	PF00589.25	part_045_03495	Phage integrase family
v_contig_10481	Resolvase	PF00239.24	part_045_03572	Resolvase, N terminal domain
v_contig_10484	Phage_integrase	PF00589.25	part_045_03711	Phage integrase family
v_contig_10492	Phage_integrase	PF00589.25	part_045_03892	Phage integrase family
v_contig_10503	Phage_integrase	PF00589.25	part_045_04370	Phage integrase family
v_contig_10510	Phage_integrase	PF00589.25	part_045_04513	Phage integrase family
v_contig_10541	Resolvase	PF00239.24	part_045_05648	Resolvase, N terminal domain
v_contig_10541	Recombinase	PF07508.16	part_045_05648	Recombinase
v_contig_10549	Phage_integrase	PF00589.25	part_045_05884	Phage integrase family
v_contig_10553	Phage_integrase	PF00589.25	part_045_06037	Phage integrase family
v_contig_10573	Phage_integrase	PF00589.25	part_045_06769	Phage integrase family
v_contig_10578	Phage_integrase	PF00589.25	part_045_06900	Phage integrase family
v_contig_10599	Resolvase	PF00239.24	part_045_07658	Resolvase, N terminal domain
v_contig_10600	Phage_integrase	PF00589.25	part_045_07739	Phage integrase family
v_contig_10610	Phage_integrase	PF00589.25	part_045_08135	Phage integrase family
v_contig_10614	Phage_integrase	PF00589.25	part_045_08326	Phage integrase family
v_contig_10615	Resolvase	PF00239.24	part_045_08363	Resolvase, N terminal domain
v_contig_10615	Recombinase	PF07508.16	part_045_08363	Recombinase
v_contig_10644	DDE_Tnp_IS1595	PF12762.10	part_046_00959	ISXO2-like transposase domain
v_contig_10648	Phage_integrase	PF00589.25	part_046_01126	Phage integrase family
v_contig_10651	DDE_Tnp_1	PF01609.24	part_046_01205	Transposase DDE domain
v_contig_10660	Phage_integrase	PF00589.25	part_046_01568	Phage integrase family
v_contig_10661	Phage_integrase	PF00589.25	part_046_01670	Phage integrase family
v_contig_10667	Resolvase	PF00239.24	part_046_01917	Resolvase, N terminal domain
v_contig_10667	Recombinase	PF07508.16	part_046_01917	Recombinase
v_contig_10685	Phage_integrase	PF00589.25	part_046_02611	Phage integrase family
v_contig_10701	Phage_integrase	PF00589.25	part_046_03219	Phage integrase family
v_contig_10716	Phage_integrase	PF00589.25	part_046_03791	Phage integrase family
v_contig_10733	Phage_integrase	PF00589.25	part_046_04463	Phage integrase family
v_contig_10738	Phage_integrase	PF00589.25	part_046_04649	Phage integrase family
v_contig_10769	Phage_integrase	PF00589.25	part_046_05579	Phage integrase family
v_contig_10775	Phage_integrase	PF00589.25	part_046_05676	Phage integrase family
v_contig_10776	Phage_integrase	PF00589.25	part_046_05731	Phage integrase family
v_contig_10778	Resolvase	PF00239.24	part_046_05903	Resolvase, N terminal domain
v_contig_10778	Recombinase	PF07508.16	part_046_05903	Recombinase
v_contig_10788	Phage_integrase	PF00589.25	part_046_06281	Phage integrase family
v_contig_10790	Phage_integrase	PF00589.25	part_046_06318	Phage integrase family
v_contig_10806	Phage_integrase	PF00589.25	part_046_06730	Phage integrase family
v_contig_10811	Phage_integrase	PF00589.25	part_046_06900	Phage integrase family
v_contig_10829	Phage_integrase	PF00589.25	part_046_07750	Phage integrase family
v_contig_10848	Phage_integrase	PF00589.25	part_046_08672	Phage integrase family
v_contig_10854	Phage_integrase	PF00589.25	part_047_00193	Phage integrase family
v_contig_10879	Phage_integrase	PF00589.25	part_047_00998	Phage integrase family
v_contig_10887	Phage_integrase	PF00589.25	part_047_01301	Phage integrase family
v_contig_10895	Phage_integrase	PF00589.25	part_047_01685	Phage integrase family
v_contig_10897	DDE_Tnp_IS1595	PF12762.10	part_047_01869	ISXO2-like transposase domain
v_contig_10905	Phage_integrase	PF00589.25	part_047_02176	Phage integrase family
v_contig_10910	Phage_integrase	PF00589.25	part_047_02396	Phage integrase family
v_contig_10918	Phage_integrase	PF00589.25	part_047_02643	Phage integrase family
v_contig_10923	Phage_integrase	PF00589.25	part_047_02808	Phage integrase family
v_contig_10930	Resolvase	PF00239.24	part_047_03104	Resolvase, N terminal domain
v_contig_10930	Recombinase	PF07508.16	part_047_03104	Recombinase
v_contig_10943	Phage_integrase	PF00589.25	part_047_03639	Phage integrase family
v_contig_10945	Phage_integrase	PF00589.25	part_047_03752	Phage integrase family
v_contig_10968	Phage_integrase	PF00589.25	part_047_04400	Phage integrase family
v_contig_10970	Phage_integrase	PF00589.25	part_047_04529	Phage integrase family
v_contig_10996	Phage_integrase	PF00589.25	part_047_05530	Phage integrase family
v_contig_10999	Phage_integrase	PF00589.25	part_047_05589	Phage integrase family
v_contig_11031	Phage_integrase	PF00589.25	part_047_06774	Phage integrase family
v_contig_11033	Phage_integrase	PF00589.25	part_047_06918	Phage integrase family
v_contig_11083	Phage_integrase	PF00589.25	part_048_00681	Phage integrase family
v_contig_11085	Phage_integrase	PF00589.25	part_048_00835	Phage integrase family
v_contig_11089	Phage_integrase	PF00589.25	part_048_01014	Phage integrase family
v_contig_11094	Phage_integrase	PF00589.25	part_048_01119	Phage integrase family
v_contig_11104	Phage_integrase	PF00589.25	part_048_01624	Phage integrase family
v_contig_11114	Resolvase	PF00239.24	part_048_01938	Resolvase, N terminal domain
v_contig_11115	Phage_integrase	PF00589.25	part_048_02003	Phage integrase family
v_contig_11140	Phage_integrase	PF00589.25	part_048_03111	Phage integrase family
v_contig_11197	Phage_integrase	PF00589.25	part_048_05410	Phage integrase family
v_contig_11208	Phage_integrase	PF00589.25	part_048_05858	Phage integrase family
v_contig_11219	Phage_integrase	PF00589.25	part_048_06325	Phage integrase family
v_contig_11234	Phage_integrase	PF00589.25	part_048_06924	Phage integrase family
v_contig_11247	Recombinase	PF07508.16	part_048_07618	Recombinase
v_contig_11247	Resolvase	PF00239.24	part_048_07618	Resolvase, N terminal domain
v_contig_11256	Resolvase	PF00239.24	part_048_07962	Resolvase, N terminal domain
v_contig_11256	Recombinase	PF07508.16	part_048_07962	Recombinase
v_contig_11263	Resolvase	PF00239.24	part_048_08237	Resolvase, N terminal domain
v_contig_11264	Phage_integrase	PF00589.25	part_048_08268	Phage integrase family
v_contig_11270	DDE_Tnp_IS1595	PF12762.10	part_048_08475	ISXO2-like transposase domain
v_contig_11278	Resolvase	PF00239.24	part_048_08837	Resolvase, N terminal domain
v_contig_11287	Phage_integrase	PF00589.25	part_048_09006	Phage integrase family
v_contig_11288	Resolvase	PF00239.24	part_048_09025	Resolvase, N terminal domain
v_contig_11288	Recombinase	PF07508.16	part_048_09025	Recombinase
v_contig_11291	Phage_integrase	PF00589.25	part_048_09124	Phage integrase family
v_contig_11352	Phage_integrase	PF00589.25	part_048_11035	Phage integrase family
v_contig_11359	Phage_integrase	PF00589.25	part_049_00183	Phage integrase family
v_contig_11391	Phage_integrase	PF00589.25	part_049_01204	Phage integrase family
v_contig_11404	Phage_integrase	PF00589.25	part_049_01580	Phage integrase family
v_contig_11407	Phage_integrase	PF00589.25	part_049_01637	Phage integrase family
v_contig_11423	Phage_integrase	PF00589.25	part_049_02261	Phage integrase family
v_contig_11426	Phage_integrase	PF00589.25	part_049_02365	Phage integrase family
v_contig_11459	Phage_integrase	PF00589.25	part_049_03454	Phage integrase family
v_contig_11462	Phage_integrase	PF00589.25	part_049_03589	Phage integrase family
v_contig_11466	Phage_integrase	PF00589.25	part_049_03679	Phage integrase family
v_contig_11474	Phage_integrase	PF00589.25	part_049_03879	Phage integrase family
v_contig_11478	Phage_integrase	PF00589.25	part_049_04057	Phage integrase family
v_contig_11488	Phage_integrase	PF00589.25	part_049_04392	Phage integrase family
v_contig_11502	Phage_integrase	PF00589.25	part_049_04781	Phage integrase family
v_contig_11521	Resolvase	PF00239.24	part_049_05476	Resolvase, N terminal domain
v_contig_11521	Recombinase	PF07508.16	part_049_05476	Recombinase
v_contig_11527	Phage_integrase	PF00589.25	part_049_05659	Phage integrase family
v_contig_11534	Phage_integrase	PF00589.25	part_049_05870	Phage integrase family
v_contig_11540	Phage_integrase	PF00589.25	part_049_06180	Phage integrase family
v_contig_11566	Phage_integrase	PF00589.25	part_049_07092	Phage integrase family
v_contig_11628	Phage_integrase	PF00589.25	part_049_09293	Phage integrase family
v_contig_11636	Phage_integrase	PF00589.25	part_049_09599	Phage integrase family
v_contig_11659	Phage_integrase	PF00589.25	part_050_00038	Phage integrase family
v_contig_11667	Phage_integrase	PF00589.25	part_050_00324	Phage integrase family
v_contig_11695	Phage_integrase	PF00589.25	part_050_01316	Phage integrase family
v_contig_11715	Recombinase	PF07508.16	part_050_02010	Recombinase
v_contig_11751	Phage_integrase	PF00589.25	part_050_03644	Phage integrase family
v_contig_11756	Phage_integrase	PF00589.25	part_050_03870	Phage integrase family
v_contig_11760	DDE_Tnp_IS1595	PF12762.10	part_050_04072	ISXO2-like transposase domain
v_contig_11765	Resolvase	PF00239.24	part_050_04282	Resolvase, N terminal domain
v_contig_11765	Phage_integrase	PF00589.25	part_050_04283	Phage integrase family
v_contig_11790	Phage_integrase	PF00589.25	part_050_04976	Phage integrase family
v_contig_11804	Phage_integrase	PF00589.25	part_050_05561	Phage integrase family
v_contig_11808	Phage_integrase	PF00589.25	part_050_05714	Phage integrase family
v_contig_11828	Phage_integrase	PF00589.25	part_050_06380	Phage integrase family
v_contig_11829	Phage_integrase	PF00589.25	part_050_06404	Phage integrase family
v_contig_11831	DDE_2	PF02914.18	part_050_06444	Bacteriophage Mu transposase
v_contig_11837	Resolvase	PF00239.24	part_050_06673	Resolvase, N terminal domain
v_contig_11856	Resolvase	PF00239.24	part_050_07477	Resolvase, N terminal domain
v_contig_11856	Recombinase	PF07508.16	part_050_07477	Recombinase
v_contig_11862	Phage_integrase	PF00589.25	part_050_07761	Phage integrase family
v_contig_11899	Phage_integrase	PF00589.25	part_050_08906	Phage integrase family
v_contig_11936	Phage_integrase	PF00589.25	part_050_10183	Phage integrase family
v_contig_11939	Phage_integrase	PF00589.25	part_050_10298	Phage integrase family
v_contig_11961	Resolvase	PF00239.24	part_051_00072	Resolvase, N terminal domain
v_contig_11961	Recombinase	PF07508.16	part_051_00072	Recombinase
v_contig_11971	Phage_integrase	PF00589.25	part_051_00431	Phage integrase family
v_contig_11991	Phage_integrase	PF00589.25	part_051_01120	Phage integrase family
v_contig_11991	Resolvase	PF00239.24	part_051_01123	Resolvase, N terminal domain
v_contig_12029	Resolvase	PF00239.24	part_051_02355	Resolvase, N terminal domain
v_contig_12029	Recombinase	PF07508.16	part_051_02355	Recombinase
v_contig_12035	Phage_integrase	PF00589.25	part_051_02529	Phage integrase family
v_contig_12060	Phage_integrase	PF00589.25	part_051_03409	Phage integrase family
v_contig_12065	Phage_integrase	PF00589.25	part_051_03550	Phage integrase family
v_contig_12066	Phage_integrase	PF00589.25	part_051_03611	Phage integrase family
v_contig_12102	Resolvase	PF00239.24	part_051_04721	Resolvase, N terminal domain
v_contig_12102	Recombinase	PF07508.16	part_051_04721	Recombinase
v_contig_12115	Phage_integrase	PF00589.25	part_051_05227	Phage integrase family
v_contig_12122	Phage_integrase	PF00589.25	part_051_05424	Phage integrase family
v_contig_12123	Phage_integrase	PF00589.25	part_051_05467	Phage integrase family
v_contig_12130	Phage_integrase	PF00589.25	part_051_05679	Phage integrase family
v_contig_12146	Phage_integrase	PF00589.25	part_051_06218	Phage integrase family
v_contig_12154	Phage_integrase	PF00589.25	part_051_06495	Phage integrase family
v_contig_12195	Phage_integrase	PF00589.25	part_051_08094	Phage integrase family
v_contig_12196	Resolvase	PF00239.24	part_051_08117	Resolvase, N terminal domain
v_contig_12196	Recombinase	PF07508.16	part_051_08117	Recombinase
v_contig_12240	Phage_integrase	PF00589.25	part_051_09597	Phage integrase family
v_contig_12240	Exc	PF07825.14	part_051_09598	Excisionase-like protein
v_contig_12240	Phage_integrase	PF00589.25	part_051_09599	Phage integrase family
v_contig_12255	DDE_Tnp_IS1	PF03400.16	part_052_00311	IS1 transposase
v_contig_12255	DDE_3	PF13358.9	part_052_00311	DDE superfamily endonuclease
v_contig_12255	DDE_Tnp_IS240	PF13610.9	part_052_00311	DDE domain
v_contig_12255	Phage_integrase	PF00589.25	part_052_00318	Phage integrase family
v_contig_12256	Phage_integrase	PF00589.25	part_052_00424	Phage integrase family
v_contig_12298	Phage_integrase	PF00589.25	part_052_02129	Phage integrase family
v_contig_12309	Phage_integrase	PF00589.25	part_052_02548	Phage integrase family
v_contig_12316	DDE_Tnp_ISL3	PF01610.20	part_052_02769	Transposase
v_contig_12319	Resolvase	PF00239.24	part_052_02861	Resolvase, N terminal domain
v_contig_12319	Recombinase	PF07508.16	part_052_02861	Recombinase
v_contig_12322	Phage_integrase	PF00589.25	part_052_02931	Phage integrase family
v_contig_12324	Phage_integrase	PF00589.25	part_052_03016	Phage integrase family
v_contig_12330	Phage_integrase	PF00589.25	part_052_03278	Phage integrase family
v_contig_12350	Phage_integrase	PF00589.25	part_052_03986	Phage integrase family
v_contig_12369	Phage_integrase	PF00589.25	part_052_04584	Phage integrase family
v_contig_12382	Phage_integrase	PF00589.25	part_052_04975	Phage integrase family
v_contig_12401	Phage_integrase	PF00589.25	part_052_05634	Phage integrase family
v_contig_12430	Phage_integrase	PF00589.25	part_052_06571	Phage integrase family
v_contig_12435	Phage_integrase	PF00589.25	part_052_06688	Phage integrase family
v_contig_12458	Phage_integrase	PF00589.25	part_052_07449	Phage integrase family
v_contig_12472	Phage_integrase	PF00589.25	part_052_07975	Phage integrase family
v_contig_12482	Phage_integrase	PF00589.25	part_052_08407	Phage integrase family
v_contig_12484	Phage_integrase	PF00589.25	part_052_08538	Phage integrase family
v_contig_12493	Phage_integrase	PF00589.25	part_052_08799	Phage integrase family
v_contig_12493	Phage_integrase	PF00589.25	part_052_08818	Phage integrase family
v_contig_12509	Phage_integrase	PF00589.25	part_053_00165	Phage integrase family
v_contig_12513	Phage_integrase	PF00589.25	part_053_00334	Phage integrase family
v_contig_12523	Phage_integrase	PF00589.25	part_053_00666	Phage integrase family
v_contig_12539	Phage_integrase	PF00589.25	part_053_01296	Phage integrase family
v_contig_12540	Phage_integrase	PF00589.25	part_053_01352	Phage integrase family
v_contig_12621	Phage_integrase	PF00589.25	part_053_04236	Phage integrase family
v_contig_12625	DDE_Tnp_IS1595	PF12762.10	part_053_04476	ISXO2-like transposase domain
v_contig_12633	Phage_integrase	PF00589.25	part_053_04774	Phage integrase family
v_contig_12639	Phage_integrase	PF00589.25	part_053_04989	Phage integrase family
v_contig_12639	Phage_integr_3	PF16795.8	part_053_04989	Archaeal phage integrase
v_contig_12666	Phage_integrase	PF00589.25	part_053_05740	Phage integrase family
v_contig_12669	Phage_integrase	PF00589.25	part_053_05859	Phage integrase family
v_contig_12685	Phage_integrase	PF00589.25	part_053_06412	Phage integrase family
v_contig_12698	Phage_integrase	PF00589.25	part_053_06983	Phage integrase family
v_contig_12717	Phage_integrase	PF00589.25	part_053_07685	Phage integrase family
v_contig_12742	Phage_integrase	PF00589.25	part_053_08727	Phage integrase family
v_contig_12753	Resolvase	PF00239.24	part_053_09133	Resolvase, N terminal domain
v_contig_12753	Recombinase	PF07508.16	part_053_09133	Recombinase
v_contig_12758	Phage_integrase	PF00589.25	part_053_09368	Phage integrase family
v_contig_12759	Phage_integrase	PF00589.25	part_053_09439	Phage integrase family
v_contig_12790	Phage_integrase	PF00589.25	part_054_00619	Phage integrase family
v_contig_12805	Phage_integrase	PF00589.25	part_054_01187	Phage integrase family
v_contig_12826	DDE_Tnp_IS1595	PF12762.10	part_054_01925	ISXO2-like transposase domain
v_contig_12830	Phage_integrase	PF00589.25	part_054_02088	Phage integrase family
v_contig_12842	Resolvase	PF00239.24	part_054_02500	Resolvase, N terminal domain
v_contig_12853	Phage_integrase	PF00589.25	part_054_02855	Phage integrase family
v_contig_12879	Phage_integrase	PF00589.25	part_054_03738	Phage integrase family
v_contig_12903	Phage_integrase	PF00589.25	part_054_04676	Phage integrase family
v_contig_12911	Resolvase	PF00239.24	part_054_04880	Resolvase, N terminal domain
v_contig_12939	Phage_integrase	PF00589.25	part_054_05794	Phage integrase family
v_contig_12946	Phage_integrase	PF00589.25	part_054_05927	Phage integrase family
v_contig_12947	Resolvase	PF00239.24	part_054_05941	Resolvase, N terminal domain
v_contig_12954	Phage_integrase	PF00589.25	part_054_06185	Phage integrase family
v_contig_12962	Phage_integrase	PF00589.25	part_054_06426	Phage integrase family
v_contig_12969	Resolvase	PF00239.24	part_054_06698	Resolvase, N terminal domain
v_contig_12976	Phage_integrase	PF00589.25	part_054_06944	Phage integrase family
v_contig_13023	Phage_integrase	PF00589.25	part_054_08493	Phage integrase family
v_contig_13025	Phage_integrase	PF00589.25	part_054_08632	Phage integrase family
v_contig_13049	Phage_integrase	PF00589.25	part_054_09377	Phage integrase family
v_contig_13073	Phage_integrase	PF00589.25	part_055_00508	Phage integrase family
v_contig_13074	Phage_integrase	PF00589.25	part_055_00601	Phage integrase family
v_contig_13085	Phage_integrase	PF00589.25	part_055_00998	Phage integrase family
v_contig_13100	Phage_integrase	PF00589.25	part_055_01656	Phage integrase family
v_contig_13111	Phage_integrase	PF00589.25	part_055_01952	Phage integrase family
v_contig_13119	DDE_Tnp_IS1595	PF12762.10	part_055_02326	ISXO2-like transposase domain
v_contig_13160	Phage_integrase	PF00589.25	part_055_03471	Phage integrase family
v_contig_13170	Phage_integrase	PF00589.25	part_055_03808	Phage integrase family
v_contig_13223	Phage_integrase	PF00589.25	part_055_05475	Phage integrase family
v_contig_13231	Phage_integrase	PF00589.25	part_055_05858	Phage integrase family
v_contig_13233	Resolvase	PF00239.24	part_055_05930	Resolvase, N terminal domain
v_contig_13233	Recombinase	PF07508.16	part_055_05930	Recombinase
v_contig_13253	Phage_integrase	PF00589.25	part_055_06791	Phage integrase family
v_contig_13257	Phage_integrase	PF00589.25	part_055_06868	Phage integrase family
v_contig_13260	Resolvase	PF00239.24	part_055_06959	Resolvase, N terminal domain
v_contig_13277	Phage_integrase	PF00589.25	part_055_07616	Phage integrase family
v_contig_13285	Phage_integrase	PF00589.25	part_055_07884	Phage integrase family
v_contig_13311	Phage_integrase	PF00589.25	part_055_08871	Phage integrase family
v_contig_13345	Phage_integrase	PF00589.25	part_056_01051	Phage integrase family
v_contig_13346	Phage_integrase	PF00589.25	part_056_01088	Phage integrase family
v_contig_13358	Resolvase	PF00239.24	part_056_01466	Resolvase, N terminal domain
v_contig_13358	Recombinase	PF07508.16	part_056_01466	Recombinase
v_contig_13395	Phage_integrase	PF00589.25	part_056_02502	Phage integrase family
v_contig_13405	Resolvase	PF00239.24	part_056_02904	Resolvase, N terminal domain
v_contig_13405	Recombinase	PF07508.16	part_056_02904	Recombinase
v_contig_13463	Phage_integrase	PF00589.25	part_056_05360	Phage integrase family
v_contig_13478	Resolvase	PF00239.24	part_056_05884	Resolvase, N terminal domain
v_contig_13478	Recombinase	PF07508.16	part_056_05884	Recombinase
v_contig_13496	Phage_integrase	PF00589.25	part_056_06556	Phage integrase family
v_contig_13501	Phage_integrase	PF00589.25	part_056_06752	Phage integrase family
v_contig_13502	Resolvase	PF00239.24	part_056_06777	Resolvase, N terminal domain
v_contig_13502	Recombinase	PF07508.16	part_056_06777	Recombinase
v_contig_13541	Phage_integrase	PF00589.25	part_056_08416	Phage integrase family
v_contig_13541	Recombinase	PF07508.16	part_056_08437	Recombinase
v_contig_13541	Resolvase	PF00239.24	part_056_08437	Resolvase, N terminal domain
v_contig_13547	Phage_integrase	PF00589.25	part_056_08591	Phage integrase family
v_contig_13565	Phage_integrase	PF00589.25	part_056_09255	Phage integrase family
v_contig_13571	Resolvase	PF00239.24	part_056_09374	Resolvase, N terminal domain
v_contig_13578	Phage_integrase	PF00589.25	part_056_09527	Phage integrase family
v_contig_13583	Phage_integrase	PF00589.25	part_056_09788	Phage integrase family
v_contig_13585	Phage_integrase	PF00589.25	part_056_09819	Phage integrase family
v_contig_13590	Resolvase	PF00239.24	part_056_09966	Resolvase, N terminal domain
v_contig_13590	Recombinase	PF07508.16	part_056_09966	Recombinase
v_contig_13597	Resolvase	PF00239.24	part_056_10240	Resolvase, N terminal domain
v_contig_13597	Recombinase	PF07508.16	part_056_10240	Recombinase
v_contig_13618	Recombinase	PF07508.16	part_056_10804	Recombinase
v_contig_13618	Resolvase	PF00239.24	part_056_10804	Resolvase, N terminal domain
v_contig_13621	Phage_integrase	PF00589.25	part_056_10870	Phage integrase family
v_contig_13626	Phage_integrase	PF00589.25	part_056_10977	Phage integrase family
v_contig_13627	Phage_integrase	PF00589.25	part_056_11041	Phage integrase family
v_contig_13651	Resolvase	PF00239.24	part_057_01056	Resolvase, N terminal domain
v_contig_13651	Recombinase	PF07508.16	part_057_01056	Recombinase
v_contig_13653	Phage_integrase	PF00589.25	part_057_01180	Phage integrase family
v_contig_13657	Phage_integrase	PF00589.25	part_057_01395	Phage integrase family
v_contig_13697	Phage_integrase	PF00589.25	part_057_02508	Phage integrase family
v_contig_13707	Resolvase	PF00239.24	part_057_02794	Resolvase, N terminal domain
v_contig_13707	Recombinase	PF07508.16	part_057_02794	Recombinase
v_contig_13711	Phage_integrase	PF00589.25	part_057_02910	Phage integrase family
v_contig_13719	Phage_integrase	PF00589.25	part_057_03118	Phage integrase family
v_contig_13721	Phage_integrase	PF00589.25	part_057_03191	Phage integrase family
v_contig_13740	Phage_integrase	PF00589.25	part_057_03857	Phage integrase family
v_contig_13741	Phage_integrase	PF00589.25	part_057_03905	Phage integrase family
v_contig_13770	Phage_integrase	PF00589.25	part_057_05060	Phage integrase family
v_contig_13773	Resolvase	PF00239.24	part_057_05193	Resolvase, N terminal domain
v_contig_13773	Recombinase	PF07508.16	part_057_05193	Recombinase
v_contig_13806	Phage_integrase	PF00589.25	part_057_06500	Phage integrase family
v_contig_13811	Phage_integrase	PF00589.25	part_057_06717	Phage integrase family
v_contig_13823	Phage_integrase	PF00589.25	part_057_07155	Phage integrase family
v_contig_13885	Phage_integrase	PF00589.25	part_058_00214	Phage integrase family
v_contig_13917	Phage_integrase	PF00589.25	part_058_01477	Phage integrase family
v_contig_13931	Resolvase	PF00239.24	part_058_02060	Resolvase, N terminal domain
v_contig_13931	Recombinase	PF07508.16	part_058_02060	Recombinase
v_contig_13948	Phage_integrase	PF00589.25	part_058_02587	Phage integrase family
v_contig_13969	Phage_integrase	PF00589.25	part_058_03503	Phage integrase family
v_contig_13970	Phage_integrase	PF00589.25	part_058_03581	Phage integrase family
v_contig_13976	Phage_integrase	PF00589.25	part_058_03768	Phage integrase family
v_contig_14000	Phage_integrase	PF00589.25	part_058_04564	Phage integrase family
v_contig_14004	DDE_Tnp_IS1595	PF12762.10	part_058_04647	ISXO2-like transposase domain
v_contig_14017	rve	PF00665.29	part_058_05084	Integrase core domain
v_contig_14017	DDE_Tnp_IS240	PF13610.9	part_058_05084	DDE domain
v_contig_14017	Phage_integrase	PF00589.25	part_058_05087	Phage integrase family
v_contig_14027	Phage_integrase	PF00589.25	part_058_05497	Phage integrase family
v_contig_14042	Phage_integrase	PF00589.25	part_058_06017	Phage integrase family
v_contig_14083	Phage_integrase	PF00589.25	part_058_07409	Phage integrase family
v_contig_14132	Resolvase	PF00239.24	part_058_08893	Resolvase, N terminal domain
v_contig_14132	Recombinase	PF07508.16	part_058_08893	Recombinase
v_contig_14148	Phage_integrase	PF00589.25	part_059_00249	Phage integrase family
v_contig_14152	Phage_integrase	PF00589.25	part_059_00367	Phage integrase family
v_contig_14163	Phage_integrase	PF00589.25	part_059_00759	Phage integrase family
v_contig_14165	Phage_integrase	PF00589.25	part_059_00832	Phage integrase family
v_contig_14183	Phage_integrase	PF00589.25	part_059_01527	Phage integrase family
v_contig_14190	Phage_integrase	PF00589.25	part_059_01804	Phage integrase family
v_contig_14192	DDE_Tnp_1	PF01609.24	part_059_01842	Transposase DDE domain
v_contig_14204	Phage_integrase	PF00589.25	part_059_02153	Phage integrase family
v_contig_14218	Phage_integrase	PF00589.25	part_059_02669	Phage integrase family
v_contig_14238	Phage_integrase	PF00589.25	part_059_03328	Phage integrase family
v_contig_14238	DDE_Tnp_IS1595	PF12762.10	part_059_03363	ISXO2-like transposase domain
v_contig_14256	Phage_integrase	PF00589.25	part_059_04042	Phage integrase family
v_contig_14262	Phage_integrase	PF00589.25	part_059_04256	Phage integrase family
v_contig_14277	Phage_integrase	PF00589.25	part_059_04665	Phage integrase family
v_contig_14277	Phage_integr_3	PF16795.8	part_059_04665	Archaeal phage integrase
v_contig_14285	DDE_2	PF02914.18	part_059_04940	Bacteriophage Mu transposase
v_contig_14287	Phage_integrase	PF00589.25	part_059_05102	Phage integrase family
v_contig_14288	Phage_integrase	PF00589.25	part_059_05172	Phage integrase family
v_contig_14292	Phage_integrase	PF00589.25	part_059_05299	Phage integrase family
v_contig_14293	Phage_integrase	PF00589.25	part_059_05309	Phage integrase family
v_contig_14304	Phage_integrase	PF00589.25	part_059_05636	Phage integrase family
v_contig_14305	Phage_integrase	PF00589.25	part_059_05696	Phage integrase family
v_contig_14319	Phage_integrase	PF00589.25	part_059_06332	Phage integrase family
v_contig_14343	Resolvase	PF00239.24	part_059_07158	Resolvase, N terminal domain
v_contig_14355	Phage_integrase	PF00589.25	part_059_07617	Phage integrase family
v_contig_14395	Phage_integrase	PF00589.25	part_059_09203	Phage integrase family
v_contig_14400	Phage_integrase	PF00589.25	part_060_00247	Phage integrase family
v_contig_14420	Phage_integrase	PF00589.25	part_060_00855	Phage integrase family
v_contig_14444	Phage_integrase	PF00589.25	part_060_01825	Phage integrase family
v_contig_14460	Phage_integrase	PF00589.25	part_060_02461	Phage integrase family
v_contig_14479	Phage_integrase	PF00589.25	part_060_02962	Phage integrase family
v_contig_14507	Phage_integrase	PF00589.25	part_060_04063	Phage integrase family
v_contig_14522	Phage_integrase	PF00589.25	part_060_04532	Phage integrase family
v_contig_14527	Phage_integrase	PF00589.25	part_060_04695	Phage integrase family
v_contig_14539	Phage_integrase	PF00589.25	part_060_05180	Phage integrase family
v_contig_14543	Phage_integrase	PF00589.25	part_060_05297	Phage integrase family
v_contig_14567	Phage_integrase	PF00589.25	part_060_06086	Phage integrase family
v_contig_14575	Phage_integrase	PF00589.25	part_060_06526	Phage integrase family
v_contig_14602	Phage_integrase	PF00589.25	part_060_07549	Phage integrase family
v_contig_14605	Phage_integrase	PF00589.25	part_060_07668	Phage integrase family
v_contig_14614	Phage_integrase	PF00589.25	part_060_08101	Phage integrase family
v_contig_14637	Phage_integrase	PF00589.25	part_060_08980	Phage integrase family
v_contig_14687	Phage_integrase	PF00589.25	part_061_01161	Phage integrase family
v_contig_14699	Phage_integrase	PF00589.25	part_061_01637	Phage integrase family
v_contig_14717	Phage_integrase	PF00589.25	part_061_02166	Phage integrase family
v_contig_14738	Phage_integrase	PF00589.25	part_061_03020	Phage integrase family
v_contig_14772	Phage_integrase	PF00589.25	part_061_04316	Phage integrase family
v_contig_14801	Phage_integrase	PF00589.25	part_061_05661	Phage integrase family
v_contig_14807	Resolvase	PF00239.24	part_061_05922	Resolvase, N terminal domain
v_contig_14807	Recombinase	PF07508.16	part_061_05922	Recombinase
v_contig_14812	DDE_Tnp_IS1595	PF12762.10	part_061_06078	ISXO2-like transposase domain
v_contig_14829	Phage_integrase	PF00589.25	part_061_06796	Phage integrase family
v_contig_14839	Phage_integrase	PF00589.25	part_061_07162	Phage integrase family
v_contig_14856	Phage_integrase	PF00589.25	part_061_07744	Phage integrase family
v_contig_14875	Phage_integrase	PF00589.25	part_061_08265	Phage integrase family
v_contig_14879	Phage_integrase	PF00589.25	part_061_08449	Phage integrase family
v_contig_14881	Phage_integrase	PF00589.25	part_061_08473	Phage integrase family
v_contig_14883	Resolvase	PF00239.24	part_061_08541	Resolvase, N terminal domain
v_contig_14896	Resolvase	PF00239.24	part_062_00021	Resolvase, N terminal domain
v_contig_14896	Recombinase	PF07508.16	part_062_00021	Recombinase
v_contig_14910	Phage_integrase	PF00589.25	part_062_00601	Phage integrase family
v_contig_14923	Phage_integrase	PF00589.25	part_062_01109	Phage integrase family
v_contig_14932	Phage_integrase	PF00589.25	part_062_01374	Phage integrase family
v_contig_14944	Phage_integrase	PF00589.25	part_062_01761	Phage integrase family
v_contig_14947	Phage_integrase	PF00589.25	part_062_01887	Phage integrase family
v_contig_14989	Resolvase	PF00239.24	part_062_03509	Resolvase, N terminal domain
v_contig_14989	Recombinase	PF07508.16	part_062_03509	Recombinase
v_contig_15001	Phage_integrase	PF00589.25	part_062_03963	Phage integrase family
v_contig_15020	Phage_integrase	PF00589.25	part_062_04710	Phage integrase family
v_contig_15026	Phage_integrase	PF00589.25	part_062_04884	Phage integrase family
v_contig_15058	Phage_integrase	PF00589.25	part_062_05958	Phage integrase family
v_contig_15073	Phage_integrase	PF00589.25	part_062_06492	Phage integrase family
v_contig_15079	Recombinase	PF07508.16	part_062_06661	Recombinase
v_contig_15087	Phage_integrase	PF00589.25	part_062_06966	Phage integrase family
v_contig_15102	Resolvase	PF00239.24	part_062_07623	Resolvase, N terminal domain
v_contig_15102	Recombinase	PF07508.16	part_062_07623	Recombinase
v_contig_15118	Phage_integrase	PF00589.25	part_062_08345	Phage integrase family
v_contig_15157	Phage_integrase	PF00589.25	part_063_01377	Phage integrase family
v_contig_15172	Phage_integrase	PF00589.25	part_063_02013	Phage integrase family
v_contig_15195	Phage_integrase	PF00589.25	part_063_02749	Phage integrase family
v_contig_15198	Phage_integrase	PF00589.25	part_063_02868	Phage integrase family
v_contig_15229	Phage_integrase	PF00589.25	part_063_04012	Phage integrase family
v_contig_15232	DDE_Tnp_1_6	PF13751.9	part_063_04177	Transposase DDE domain
v_contig_15232	Phage_integrase	PF00589.25	part_063_04192	Phage integrase family
v_contig_15240	Phage_integrase	PF00589.25	part_063_04421	Phage integrase family
v_contig_15253	Phage_integrase	PF00589.25	part_063_04892	Phage integrase family
v_contig_15256	Phage_integrase	PF00589.25	part_063_04963	Phage integrase family
v_contig_15262	DDE_Tnp_IS1595	PF12762.10	part_063_05264	ISXO2-like transposase domain
v_contig_15270	Phage_integrase	PF00589.25	part_063_05602	Phage integrase family
v_contig_15279	Resolvase	PF00239.24	part_063_05958	Resolvase, N terminal domain
v_contig_15279	Recombinase	PF07508.16	part_063_05958	Recombinase
v_contig_15282	Resolvase	PF00239.24	part_063_06039	Resolvase, N terminal domain
v_contig_15282	Recombinase	PF07508.16	part_063_06039	Recombinase
v_contig_15292	Phage_integrase	PF00589.25	part_063_06606	Phage integrase family
v_contig_15314	Phage_integrase	PF00589.25	part_063_07494	Phage integrase family
v_contig_15325	Phage_integrase	PF00589.25	part_063_08037	Phage integrase family
v_contig_15353	Phage_integrase	PF00589.25	part_064_00359	Phage integrase family
v_contig_15383	Resolvase	PF00239.24	part_064_01450	Resolvase, N terminal domain
v_contig_15383	Recombinase	PF07508.16	part_064_01450	Recombinase
v_contig_15415	Phage_integrase	PF00589.25	part_064_02657	Phage integrase family
v_contig_15429	Phage_integrase	PF00589.25	part_064_03105	Phage integrase family
v_contig_15488	Phage_integrase	PF00589.25	part_064_05283	Phage integrase family
v_contig_15488	Phage_integrase	PF00589.25	part_064_05290	Phage integrase family
v_contig_15491	Phage_integrase	PF00589.25	part_064_05412	Phage integrase family
v_contig_15519	Phage_integrase	PF00589.25	part_064_06519	Phage integrase family
v_contig_15535	Phage_integrase	PF00589.25	part_064_07200	Phage integrase family
v_contig_15535	Phage_integrase	PF00589.25	part_064_07211	Phage integrase family
v_contig_15550	Resolvase	PF00239.24	part_064_07823	Resolvase, N terminal domain
v_contig_15550	Recombinase	PF07508.16	part_064_07823	Recombinase
v_contig_15552	Phage_integrase	PF00589.25	part_064_07929	Phage integrase family
v_contig_15553	Resolvase	PF00239.24	part_064_07997	Resolvase, N terminal domain
v_contig_15553	Recombinase	PF07508.16	part_064_07997	Recombinase
v_contig_15600	Phage_integrase	PF00589.25	part_065_01904	Phage integrase family
v_contig_15635	Phage_integrase	PF00589.25	part_065_03196	Phage integrase family
v_contig_15639	Phage_integrase	PF00589.25	part_065_03432	Phage integrase family
v_contig_15642	Phage_integrase	PF00589.25	part_065_03474	Phage integrase family
v_contig_15647	Phage_integrase	PF00589.25	part_065_03648	Phage integrase family
v_contig_15650	Phage_integrase	PF00589.25	part_065_03720	Phage integrase family
v_contig_15672	Phage_integrase	PF00589.25	part_065_04533	Phage integrase family
v_contig_15698	Phage_integrase	PF00589.25	part_065_05415	Phage integrase family
v_contig_15719	Resolvase	PF00239.24	part_065_06132	Resolvase, N terminal domain
v_contig_15719	Recombinase	PF07508.16	part_065_06132	Recombinase
v_contig_15739	Phage_integrase	PF00589.25	part_065_06951	Phage integrase family
v_contig_15745	Phage_integrase	PF00589.25	part_065_07088	Phage integrase family
v_contig_15746	Phage_integrase	PF00589.25	part_065_07107	Phage integrase family
v_contig_15753	Resolvase	PF00239.24	part_065_07380	Resolvase, N terminal domain
v_contig_15754	Phage_integrase	PF00589.25	part_065_07470	Phage integrase family
v_contig_15774	Phage_integrase	PF00589.25	part_066_00503	Phage integrase family
v_contig_15777	Phage_integrase	PF00589.25	part_066_00541	Phage integrase family
v_contig_15836	Resolvase	PF00239.24	part_066_02739	Resolvase, N terminal domain
v_contig_15836	Recombinase	PF07508.16	part_066_02739	Recombinase
v_contig_15848	Phage_integrase	PF00589.25	part_066_03259	Phage integrase family
v_contig_15881	Phage_integrase	PF00589.25	part_066_04759	Phage integrase family
v_contig_15881	Exc	PF07825.14	part_066_04760	Excisionase-like protein
v_contig_15881	Phage_integrase	PF00589.25	part_066_04761	Phage integrase family
v_contig_15889	Phage_integrase	PF00589.25	part_066_04983	Phage integrase family
v_contig_15902	Phage_integrase	PF00589.25	part_066_05385	Phage integrase family
v_contig_15902	Phage_integr_3	PF16795.8	part_066_05385	Archaeal phage integrase
v_contig_15906	Phage_integrase	PF00589.25	part_066_05490	Phage integrase family
v_contig_15913	Phage_integrase	PF00589.25	part_066_05844	Phage integrase family
v_contig_15919	Phage_integrase	PF00589.25	part_066_05997	Phage integrase family
v_contig_15920	Phage_integrase	PF00589.25	part_066_06036	Phage integrase family
v_contig_15947	DDE_Tnp_IS1595	PF12762.10	part_066_06899	ISXO2-like transposase domain
v_contig_15964	Phage_integrase	PF00589.25	part_066_07314	Phage integrase family
v_contig_15973	Phage_integrase	PF00589.25	part_066_07502	Phage integrase family
v_contig_16003	Phage_integrase	PF00589.25	part_066_08509	Phage integrase family
v_contig_16006	Resolvase	PF00239.24	part_066_08585	Resolvase, N terminal domain
v_contig_16045	Resolvase	PF00239.24	part_066_09685	Resolvase, N terminal domain
v_contig_16081	Phage_integrase	PF00589.25	part_067_01204	Phage integrase family
v_contig_16118	Phage_integrase	PF00589.25	part_067_02782	Phage integrase family
v_contig_16199	Phage_integrase	PF00589.25	part_068_00325	Phage integrase family
v_contig_16215	Resolvase	PF00239.24	part_068_00844	Resolvase, N terminal domain
v_contig_16226	Resolvase	PF00239.24	part_068_01330	Resolvase, N terminal domain
v_contig_16226	Recombinase	PF07508.16	part_068_01330	Recombinase
v_contig_16239	Resolvase	PF00239.24	part_068_01951	Resolvase, N terminal domain
v_contig_16239	Recombinase	PF07508.16	part_068_01951	Recombinase
v_contig_16253	Phage_integrase	PF00589.25	part_068_02844	Phage integrase family
v_contig_16268	Phage_integrase	PF00589.25	part_068_03594	Phage integrase family
v_contig_16274	Phage_integrase	PF00589.25	part_068_03833	Phage integrase family
v_contig_16289	Phage_integrase	PF00589.25	part_068_04558	Phage integrase family
v_contig_16311	Phage_integrase	PF00589.25	part_069_00091	Phage integrase family
v_contig_16313	DDE_2	PF02914.18	part_069_00131	Bacteriophage Mu transposase
v_contig_16438	Phage_integrase	PF00589.25	part_069_04122	Phage integrase family
v_contig_16471	Phage_integrase	PF00589.25	part_069_05392	Phage integrase family
v_contig_16502	Phage_integrase	PF00589.25	part_070_01594	Phage integrase family
v_contig_16550	Resolvase	PF00239.24	part_070_03627	Resolvase, N terminal domain
v_contig_16553	Phage_integrase	PF00589.25	part_070_03767	Phage integrase family
v_contig_16565	Phage_integrase	PF00589.25	part_070_04194	Phage integrase family
v_contig_16582	Resolvase	PF00239.24	part_070_04904	Resolvase, N terminal domain
v_contig_16582	Recombinase	PF07508.16	part_070_04904	Recombinase
v_contig_16587	Phage_integrase	PF00589.25	part_070_05165	Phage integrase family
v_contig_16592	Phage_integrase	PF00589.25	part_070_05365	Phage integrase family
v_contig_16599	Phage_integrase	PF00589.25	part_071_00104	Phage integrase family
v_contig_16631	Phage_integrase	PF00589.25	part_071_01814	Phage integrase family
v_contig_16640	DDE_Tnp_1_6	PF13751.9	part_071_02305	Transposase DDE domain
v_contig_16643	Phage_integrase	PF00589.25	part_071_02403	Phage integrase family
v_contig_16652	Phage_integrase	PF00589.25	part_071_02870	Phage integrase family
v_contig_16658	Resolvase	PF00239.24	part_071_03154	Resolvase, N terminal domain
v_contig_16659	Resolvase	PF00239.24	part_071_03215	Resolvase, N terminal domain
v_contig_16700	Resolvase	PF00239.24	part_071_04988	Resolvase, N terminal domain
v_contig_16700	Recombinase	PF07508.16	part_071_04988	Recombinase
v_contig_16706	Phage_integrase	PF00589.25	part_072_00196	Phage integrase family
v_contig_16713	Phage_integrase	PF00589.25	part_072_00356	Phage integrase family
v_contig_16727	Phage_integrase	PF00589.25	part_072_00936	Phage integrase family
v_contig_16731	Phage_integrase	PF00589.25	part_072_01037	Phage integrase family
v_contig_16733	DDE_Tnp_IS1595	PF12762.10	part_072_01210	ISXO2-like transposase domain
v_contig_16736	Resolvase	PF00239.24	part_072_01392	Resolvase, N terminal domain
v_contig_16757	Phage_integrase	PF00589.25	part_072_01876	Phage integrase family
v_contig_16803	Phage_integrase	PF00589.25	part_072_03982	Phage integrase family
v_contig_16804	Phage_integrase	PF00589.25	part_072_04001	Phage integrase family
v_contig_16808	DDE_2	PF02914.18	part_072_04197	Bacteriophage Mu transposase
v_contig_16828	Resolvase	PF00239.24	part_072_05027	Resolvase, N terminal domain
v_contig_16828	Recombinase	PF07508.16	part_072_05027	Recombinase
v_contig_16879	Phage_integrase	PF00589.25	part_073_01993	Phage integrase family
v_contig_16885	Phage_integrase	PF00589.25	part_073_02261	Phage integrase family
v_contig_16931	DDE_Tnp_IS1595	PF12762.10	part_073_04480	ISXO2-like transposase domain
v_contig_16946	Phage_integrase	PF00589.25	part_074_00049	Phage integrase family
v_contig_16958	Resolvase	PF00239.24	part_074_00380	Resolvase, N terminal domain
v_contig_16958	Recombinase	PF07508.16	part_074_00380	Recombinase
v_contig_16965	Phage_integrase	PF00589.25	part_074_00675	Phage integrase family
v_contig_16995	Phage_integrase	PF00589.25	part_074_02291	Phage integrase family
v_contig_17011	Phage_integrase	PF00589.25	part_074_02869	Phage integrase family
v_contig_17019	Resolvase	PF00239.24	part_074_03216	Resolvase, N terminal domain
v_contig_17029	Phage_integrase	PF00589.25	part_074_03668	Phage integrase family
v_contig_17040	Phage_integrase	PF00589.25	part_074_04080	Phage integrase family
v_contig_17074	Phage_integrase	PF00589.25	part_075_01268	Phage integrase family
v_contig_17076	Phage_integrase	PF00589.25	part_075_01291	Phage integrase family
v_contig_17133	Phage_integrase	PF00589.25	part_075_04100	Phage integrase family
v_contig_17147	Phage_integrase	PF00589.25	part_075_04684	Phage integrase family
v_contig_17156	Phage_integrase	PF00589.25	part_076_00500	Phage integrase family
v_contig_17161	Phage_integrase	PF00589.25	part_076_00692	Phage integrase family
v_contig_17172	Phage_integrase	PF00589.25	part_076_01124	Phage integrase family
v_contig_17198	DDE_2	PF02914.18	part_076_02198	Bacteriophage Mu transposase
v_contig_17233	Phage_integrase	PF00589.25	part_076_03935	Phage integrase family
v_contig_17261	Phage_integrase	PF00589.25	part_077_00747	Phage integrase family
v_contig_17275	Phage_integrase	PF00589.25	part_077_01272	Phage integrase family
v_contig_17287	Phage_integrase	PF00589.25	part_077_01725	Phage integrase family
v_contig_17326	Resolvase	PF00239.24	part_077_03416	Resolvase, N terminal domain
v_contig_17326	Recombinase	PF07508.16	part_077_03416	Recombinase
v_contig_17334	Resolvase	PF00239.24	part_077_03871	Resolvase, N terminal domain
v_contig_17336	Phage_integrase	PF00589.25	part_077_04008	Phage integrase family
v_contig_17421	Phage_integrase	PF00589.25	part_078_01686	Phage integrase family
v_contig_17450	Phage_integrase	PF00589.25	part_078_02832	Phage integrase family
v_contig_17456	Phage_integrase	PF00589.25	part_078_02973	Phage integrase family
v_contig_17534	Resolvase	PF00239.24	part_078_07048	Resolvase, N terminal domain
v_contig_17534	Recombinase	PF07508.16	part_078_07048	Recombinase
v_contig_17547	Resolvase	PF00239.24	part_078_07405	Resolvase, N terminal domain
v_contig_17547	Recombinase	PF07508.16	part_078_07405	Recombinase
v_contig_17548	Phage_integrase	PF00589.25	part_078_07409	Phage integrase family
v_contig_17566	Phage_integrase	PF00589.25	part_079_00087	Phage integrase family
v_contig_17568	DDE_Tnp_IS1595	PF12762.10	part_079_00216	ISXO2-like transposase domain
v_contig_17577	DDE_2	PF02914.18	part_079_00482	Bacteriophage Mu transposase
v_contig_17585	Phage_integrase	PF00589.25	part_079_00881	Phage integrase family
v_contig_17599	DDE_Tnp_IS1	PF03400.16	part_079_01622	IS1 transposase
v_contig_17599	DDE_Tnp_IS240	PF13610.9	part_079_01622	DDE domain
v_contig_17634	Phage_integrase	PF00589.25	part_079_02861	Phage integrase family
v_contig_17646	Resolvase	PF00239.24	part_079_03398	Resolvase, N terminal domain
v_contig_17646	Recombinase	PF07508.16	part_079_03398	Recombinase
v_contig_17665	Phage_integrase	PF00589.25	part_079_04275	Phage integrase family
v_contig_17671	Phage_integrase	PF00589.25	part_079_04545	Phage integrase family
v_contig_17672	Phage_integrase	PF00589.25	part_079_04579	Phage integrase family
v_contig_17696	Phage_integrase	PF00589.25	part_079_05819	Phage integrase family
v_contig_17697	Phage_integrase	PF00589.25	part_079_05844	Phage integrase family
v_contig_17709	Phage_integrase	PF00589.25	part_080_00261	Phage integrase family
v_contig_17736	Phage_integrase	PF00589.25	part_080_01337	Phage integrase family
v_contig_17795	Phage_integrase	PF00589.25	part_080_03950	Phage integrase family
v_contig_17834	DDE_2	PF02914.18	part_081_00218	Bacteriophage Mu transposase
v_contig_17846	Phage_integrase	PF00589.25	part_081_00772	Phage integrase family
v_contig_17864	Phage_integrase	PF00589.25	part_081_01715	Phage integrase family
v_contig_17906	Phage_integrase	PF00589.25	part_081_03798	Phage integrase family
v_contig_17913	Phage_integrase	PF00589.25	part_081_04218	Phage integrase family
v_contig_17923	Resolvase	PF00239.24	part_081_04653	Resolvase, N terminal domain
v_contig_17931	Resolvase	PF00239.24	part_081_04945	Resolvase, N terminal domain
v_contig_17931	Recombinase	PF07508.16	part_081_04945	Recombinase
v_contig_17944	Phage_integrase	PF00589.25	part_081_05501	Phage integrase family
v_contig_17947	Recombinase	PF07508.16	part_081_05614	Recombinase
v_contig_17963	DDE_Tnp_IS1595	PF12762.10	part_082_00475	ISXO2-like transposase domain
v_contig_17980	Phage_integrase	PF00589.25	part_082_01172	Phage integrase family
v_contig_17982	Phage_integrase	PF00589.25	part_082_01300	Phage integrase family
v_contig_18012	Resolvase	PF00239.24	part_082_02635	Resolvase, N terminal domain
v_contig_18012	Recombinase	PF07508.16	part_082_02635	Recombinase
v_contig_18041	Phage_integrase	PF00589.25	part_082_03930	Phage integrase family
v_contig_18049	Resolvase	PF00239.24	part_082_04394	Resolvase, N terminal domain
v_contig_18096	Phage_integrase	PF00589.25	part_083_01226	Phage integrase family
v_contig_18138	Phage_integrase	PF00589.25	part_083_03441	Phage integrase family
v_contig_18149	Phage_integrase	PF00589.25	part_083_03894	Phage integrase family
v_contig_18174	Phage_integrase	PF00589.25	part_084_00328	Phage integrase family
v_contig_18189	Phage_integrase	PF00589.25	part_084_00904	Phage integrase family
v_contig_18246	Phage_integrase	PF00589.25	part_084_03234	Phage integrase family
v_contig_18268	Phage_integrase	PF00589.25	part_084_04553	Phage integrase family
v_contig_18308	Phage_integrase	PF00589.25	part_085_01136	Phage integrase family
v_contig_18320	Phage_integrase	PF00589.25	part_085_01847	Phage integrase family
v_contig_18351	Phage_integrase	PF00589.25	part_085_03423	Phage integrase family
v_contig_18364	Phage_integrase	PF00589.25	part_085_03752	Phage integrase family
v_contig_18380	Phage_integrase	PF00589.25	part_085_04598	Phage integrase family
v_contig_18383	Phage_integrase	PF00589.25	part_085_04775	Phage integrase family
v_contig_18390	Phage_integrase	PF00589.25	part_085_05144	Phage integrase family
v_contig_18411	Phage_integrase	PF00589.25	part_086_01058	Phage integrase family
v_contig_18443	Phage_integrase	PF00589.25	part_086_02622	Phage integrase family
v_contig_18480	Phage_integrase	PF00589.25	part_086_04272	Phage integrase family
v_contig_18485	Phage_integrase	PF00589.25	part_086_04544	Phage integrase family
v_contig_18506	Phage_integrase	PF00589.25	part_086_05341	Phage integrase family
v_contig_18549	Phage_integrase	PF00589.25	part_087_01297	Phage integrase family
v_contig_18550	Phage_integrase	PF00589.25	part_087_01424	Phage integrase family
v_contig_18563	Phage_integrase	PF00589.25	part_087_02056	Phage integrase family
v_contig_18568	Phage_integrase	PF00589.25	part_087_02195	Phage integrase family
v_contig_18582	Resolvase	PF00239.24	part_087_02547	Resolvase, N terminal domain
v_contig_18582	Recombinase	PF07508.16	part_087_02547	Recombinase
v_contig_18590	Phage_integrase	PF00589.25	part_087_02815	Phage integrase family
v_contig_18707	Resolvase	PF00239.24	part_088_01614	Resolvase, N terminal domain
v_contig_18746	Phage_integrase	PF00589.25	part_088_03302	Phage integrase family
v_contig_18764	Phage_integrase	PF00589.25	part_088_03949	Phage integrase family
v_contig_18821	Phage_integrase	PF00589.25	part_089_00537	Phage integrase family
v_contig_18821	Resolvase	PF00239.24	part_089_00538	Resolvase, N terminal domain
v_contig_18823	Phage_integrase	PF00589.25	part_089_00615	Phage integrase family
v_contig_18836	Phage_integrase	PF00589.25	part_089_01400	Phage integrase family
v_contig_18882	Phage_integrase	PF00589.25	part_089_03139	Phage integrase family
v_contig_18891	Phage_integrase	PF00589.25	part_089_03706	Phage integrase family
v_contig_18895	Phage_integrase	PF00589.25	part_089_03921	Phage integrase family
v_contig_18922	Resolvase	PF00239.24	part_089_04825	Resolvase, N terminal domain
v_contig_18922	Recombinase	PF07508.16	part_089_04825	Recombinase
v_contig_18953	Y1_Tnp	PF01797.19	part_090_00575	Transposase IS200 like
v_contig_18971	Phage_integrase	PF00589.25	part_090_01442	Phage integrase family
v_contig_18974	Phage_integrase	PF00589.25	part_090_01676	Phage integrase family
v_contig_18986	Resolvase	PF00239.24	part_090_02299	Resolvase, N terminal domain
v_contig_18986	Recombinase	PF07508.16	part_090_02299	Recombinase
v_contig_19073	Phage_integrase	PF00589.25	part_091_00894	Phage integrase family
v_contig_19144	Phage_integrase	PF00589.25	part_091_04552	Phage integrase family
v_contig_19157	Phage_integrase	PF00589.25	part_091_05025	Phage integrase family
v_contig_19160	Phage_integrase	PF00589.25	part_091_05202	Phage integrase family
v_contig_19168	Phage_integrase	PF00589.25	part_092_00502	Phage integrase family
v_contig_19224	Phage_integrase	PF00589.25	part_092_03002	Phage integrase family
v_contig_19277	Phage_integrase	PF00589.25	part_093_00154	Phage integrase family
v_contig_19301	Phage_integrase	PF00589.25	part_093_00991	Phage integrase family
v_contig_19307	Phage_integrase	PF00589.25	part_093_01292	Phage integrase family
v_contig_19320	Phage_integrase	PF00589.25	part_093_02061	Phage integrase family
v_contig_19347	Phage_integrase	PF00589.25	part_093_03762	Phage integrase family
v_contig_19384	Phage_integrase	PF00589.25	part_094_00552	Phage integrase family
v_contig_19392	DDE_Tnp_IS1595	PF12762.10	part_094_00853	ISXO2-like transposase domain
v_contig_19400	Phage_integrase	PF00589.25	part_094_01277	Phage integrase family
v_contig_19422	Resolvase	PF00239.24	part_094_02456	Resolvase, N terminal domain
v_contig_19425	Phage_integrase	PF00589.25	part_094_02661	Phage integrase family
v_contig_19437	DDE_Tnp_1_6	PF13751.9	part_094_03156	Transposase DDE domain
v_contig_19450	Resolvase	PF00239.24	part_094_03681	Resolvase, N terminal domain
v_contig_19450	Recombinase	PF07508.16	part_094_03681	Recombinase
v_contig_19460	Phage_integrase	PF00589.25	part_094_04156	Phage integrase family
v_contig_19495	Phage_integrase	PF00589.25	part_095_00436	Phage integrase family
v_contig_19507	Resolvase	PF00239.24	part_095_00781	Resolvase, N terminal domain
v_contig_19537	Phage_integrase	PF00589.25	part_095_01813	Phage integrase family
v_contig_19587	Phage_integrase	PF00589.25	part_095_04140	Phage integrase family
v_contig_19600	Phage_integrase	PF00589.25	part_095_04716	Phage integrase family
v_contig_19605	Phage_integrase	PF00589.25	part_095_04940	Phage integrase family
v_contig_19681	Phage_integrase	PF00589.25	part_096_01188	Phage integrase family
v_contig_19707	Resolvase	PF00239.24	part_096_02154	Resolvase, N terminal domain
v_contig_19707	Recombinase	PF07508.16	part_096_02154	Recombinase
v_contig_19783	Phage_integrase	PF00589.25	part_096_05391	Phage integrase family
v_contig_19783	Resolvase	PF00239.24	part_096_05392	Resolvase, N terminal domain
v_contig_19827	Phage_integrase	PF00589.25	part_097_00969	Phage integrase family
v_contig_19858	Phage_integrase	PF00589.25	part_097_02047	Phage integrase family
v_contig_19859	Resolvase	PF00239.24	part_097_02161	Resolvase, N terminal domain
v_contig_19859	Recombinase	PF07508.16	part_097_02161	Recombinase
v_contig_19859	Phage_integrase	PF00589.25	part_097_02167	Phage integrase family
v_contig_19864	Phage_integrase	PF00589.25	part_097_02357	Phage integrase family
v_contig_19879	Phage_integrase	PF00589.25	part_097_02895	Phage integrase family
v_contig_19931	Phage_integrase	PF00589.25	part_097_05251	Phage integrase family
v_contig_19949	Resolvase	PF00239.24	part_097_05967	Resolvase, N terminal domain
v_contig_19949	Recombinase	PF07508.16	part_097_05967	Recombinase
v_contig_19951	Phage_integrase	PF00589.25	part_097_06049	Phage integrase family
v_contig_19957	Resolvase	PF00239.24	part_098_00288	Resolvase, N terminal domain
v_contig_19992	Phage_integrase	PF00589.25	part_098_01705	Phage integrase family
v_contig_20014	DDE_Tnp_IS1595	PF12762.10	part_098_02748	ISXO2-like transposase domain
v_contig_20021	Phage_integrase	PF00589.25	part_098_03136	Phage integrase family
v_contig_20034	Phage_integrase	PF00589.25	part_098_03649	Phage integrase family
v_contig_20057	Phage_integrase	PF00589.25	part_098_04784	Phage integrase family
v_contig_20065	Resolvase	PF00239.24	part_098_05258	Resolvase, N terminal domain
v_contig_20065	Recombinase	PF07508.16	part_098_05258	Recombinase
v_contig_20109	Phage_integrase	PF00589.25	part_099_01346	Phage integrase family
v_contig_20113	DDE_Tnp_1_6	PF13751.9	part_099_01484	Transposase DDE domain
v_contig_20115	Phage_integrase	PF00589.25	part_099_01524	Phage integrase family
v_contig_20140	Phage_integrase	PF00589.25	part_099_02547	Phage integrase family
v_contig_20153	Phage_integrase	PF00589.25	part_099_02916	Phage integrase family
v_contig_20168	Phage_integrase	PF00589.25	part_099_03366	Phage integrase family
v_contig_20194	Phage_integrase	PF00589.25	part_099_04253	Phage integrase family
v_contig_20196	Phage_integrase	PF00589.25	part_099_04370	Phage integrase family
v_contig_20222	Y1_Tnp	PF01797.19	part_099_05655	Transposase IS200 like
v_contig_20250	Phage_integrase	PF00589.25	part_100_01025	Phage integrase family
v_contig_20258	Phage_integrase	PF00589.25	part_100_01585	Phage integrase family
v_contig_20275	DDE_2	PF02914.18	part_100_02219	Bacteriophage Mu transposase
v_contig_20276	Resolvase	PF00239.24	part_100_02277	Resolvase, N terminal domain
v_contig_20280	Phage_integrase	PF00589.25	part_100_02444	Phage integrase family
v_contig_20304	Phage_integrase	PF00589.25	part_100_03373	Phage integrase family
v_contig_20332	Phage_integrase	PF00589.25	part_100_04485	Phage integrase family
v_contig_20340	Phage_integrase	PF00589.25	part_100_04787	Phage integrase family
v_contig_20392	rve	PF00665.29	part_101_01399	Integrase core domain
v_contig_20392	DDE_Tnp_IS240	PF13610.9	part_101_01399	DDE domain
v_contig_20392	rve	PF00665.29	part_101_01401	Integrase core domain
v_contig_20392	DDE_Tnp_IS240	PF13610.9	part_101_01401	DDE domain
v_contig_20392	Resolvase	PF00239.24	part_101_01404	Resolvase, N terminal domain
v_contig_20394	Resolvase	PF00239.24	part_101_01491	Resolvase, N terminal domain
v_contig_20394	Recombinase	PF07508.16	part_101_01491	Recombinase
v_contig_20406	Resolvase	PF00239.24	part_101_01961	Resolvase, N terminal domain
v_contig_20406	Recombinase	PF07508.16	part_101_01961	Recombinase
v_contig_20417	Phage_integrase	PF00589.25	part_101_02622	Phage integrase family
v_contig_20423	DDE_Tnp_IS1595	PF12762.10	part_101_02899	ISXO2-like transposase domain
v_contig_20437	Phage_integrase	PF00589.25	part_101_03547	Phage integrase family
v_contig_20463	Phage_integrase	PF00589.25	part_101_04752	Phage integrase family
v_contig_20464	Resolvase	PF00239.24	part_101_04962	Resolvase, N terminal domain
v_contig_20493	Phage_integrase	PF00589.25	part_102_00842	Phage integrase family
v_contig_20519	Phage_integrase	PF00589.25	part_102_02163	Phage integrase family
v_contig_20521	Resolvase	PF00239.24	part_102_02223	Resolvase, N terminal domain
v_contig_20521	Recombinase	PF07508.16	part_102_02223	Recombinase
v_contig_20544	Phage_integrase	PF00589.25	part_102_03413	Phage integrase family
v_contig_20544	Phage_integrase	PF00589.25	part_102_03426	Phage integrase family
v_contig_20549	Phage_integrase	PF00589.25	part_102_03675	Phage integrase family
v_contig_20635	Phage_integrase	PF00589.25	part_103_01800	Phage integrase family
v_contig_20643	Phage_integrase	PF00589.25	part_103_02134	Phage integrase family
v_contig_20644	Phage_integrase	PF00589.25	part_103_02181	Phage integrase family
v_contig_20659	Phage_integrase	PF00589.25	part_103_02723	Phage integrase family
v_contig_20672	Phage_integrase	PF00589.25	part_103_03257	Phage integrase family
v_contig_20676	Phage_integrase	PF00589.25	part_103_03477	Phage integrase family
v_contig_20684	Phage_integrase	PF00589.25	part_103_03768	Phage integrase family
v_contig_20697	Phage_integrase	PF00589.25	part_103_04180	Phage integrase family
v_contig_20701	Phage_integrase	PF00589.25	part_103_04261	Phage integrase family
v_contig_20741	Resolvase	PF00239.24	part_103_06083	Resolvase, N terminal domain
v_contig_20806	Resolvase	PF00239.24	part_104_01808	Resolvase, N terminal domain
v_contig_20838	Phage_integrase	PF00589.25	part_104_02954	Phage integrase family
v_contig_20863	Phage_integrase	PF00589.25	part_104_03771	Phage integrase family
v_contig_20927	Phage_integrase	PF00589.25	part_104_06145	Phage integrase family
v_contig_20978	Phage_integrase	PF00589.25	part_104_08133	Phage integrase family
v_contig_20994	Phage_integrase	PF00589.25	part_105_00374	Phage integrase family
v_contig_21038	Phage_integrase	PF00589.25	part_105_01924	Phage integrase family
v_contig_21071	Recombinase	PF07508.16	part_105_03059	Recombinase
v_contig_21071	Resolvase	PF00239.24	part_105_03059	Resolvase, N terminal domain
v_contig_21115	Phage_integrase	PF00589.25	part_105_04604	Phage integrase family
v_contig_21121	Phage_integrase	PF00589.25	part_105_04896	Phage integrase family
v_contig_21127	Resolvase	PF00239.24	part_105_05163	Resolvase, N terminal domain
v_contig_21148	Phage_integrase	PF00589.25	part_105_06137	Phage integrase family
v_contig_21176	Resolvase	PF00239.24	part_105_07022	Resolvase, N terminal domain
v_contig_21176	Recombinase	PF07508.16	part_105_07022	Recombinase
v_contig_21183	Phage_integrase	PF00589.25	part_105_07340	Phage integrase family
v_contig_21204	Phage_integrase	PF00589.25	part_105_07979	Phage integrase family
v_contig_21208	Phage_integrase	PF00589.25	part_105_08132	Phage integrase family
v_contig_21277	Phage_integrase	PF00589.25	part_106_02262	Phage integrase family
v_contig_21277	Phage_integr_3	PF16795.8	part_106_02262	Archaeal phage integrase
v_contig_21289	Phage_integrase	PF00589.25	part_106_02662	Phage integrase family
v_contig_21290	Phage_integrase	PF00589.25	part_106_02686	Phage integrase family
v_contig_21302	Phage_integrase	PF00589.25	part_106_03097	Phage integrase family
v_contig_21307	Phage_integrase	PF00589.25	part_106_03294	Phage integrase family
v_contig_21318	Recombinase	PF07508.16	part_106_03734	Recombinase
v_contig_21318	Resolvase	PF00239.24	part_106_03734	Resolvase, N terminal domain
v_contig_21376	Phage_integrase	PF00589.25	part_106_05748	Phage integrase family
v_contig_21379	Phage_integrase	PF00589.25	part_106_05848	Phage integrase family
v_contig_21387	Phage_integrase	PF00589.25	part_106_06217	Phage integrase family
v_contig_21397	Phage_integrase	PF00589.25	part_106_06536	Phage integrase family
v_contig_21401	Phage_integrase	PF00589.25	part_106_06629	Phage integrase family
v_contig_21460	Resolvase	PF00239.24	part_107_00613	Resolvase, N terminal domain
v_contig_21460	Recombinase	PF07508.16	part_107_00613	Recombinase
v_contig_21462	Resolvase	PF00239.24	part_107_00658	Resolvase, N terminal domain
v_contig_21462	Resolvase	PF00239.24	part_107_00663	Resolvase, N terminal domain
v_contig_21466	Phage_integrase	PF00589.25	part_107_00782	Phage integrase family
v_contig_21470	Phage_integrase	PF00589.25	part_107_00908	Phage integrase family
v_contig_21472	Phage_integrase	PF00589.25	part_107_00949	Phage integrase family
v_contig_21476	Resolvase	PF00239.24	part_107_01234	Resolvase, N terminal domain
v_contig_21476	Recombinase	PF07508.16	part_107_01234	Recombinase
v_contig_21499	Phage_integrase	PF00589.25	part_107_02137	Phage integrase family
v_contig_21501	Phage_integrase	PF00589.25	part_107_02266	Phage integrase family
v_contig_21507	Resolvase	PF00239.24	part_107_02497	Resolvase, N terminal domain
v_contig_21507	Recombinase	PF07508.16	part_107_02497	Recombinase
v_contig_21569	Integrase_2	PF13009.9	part_107_04653	Putative integrase
v_contig_21621	Resolvase	PF00239.24	part_107_06605	Resolvase, N terminal domain
v_contig_21621	Recombinase	PF07508.16	part_107_06605	Recombinase
v_contig_21627	Phage_integrase	PF00589.25	part_107_06870	Phage integrase family
v_contig_21634	Phage_integrase	PF00589.25	part_107_07178	Phage integrase family
v_contig_21669	DDE_Tnp_1	PF01609.24	part_108_00765	Transposase DDE domain
v_contig_21676	Resolvase	PF00239.24	part_108_01110	Resolvase, N terminal domain
v_contig_21676	Recombinase	PF07508.16	part_108_01110	Recombinase
v_contig_21696	Phage_integrase	PF00589.25	part_108_01871	Phage integrase family
v_contig_21728	Resolvase	PF00239.24	part_108_02837	Resolvase, N terminal domain
v_contig_21734	Resolvase	PF00239.24	part_108_03091	Resolvase, N terminal domain
v_contig_21738	Phage_integrase	PF00589.25	part_108_03223	Phage integrase family
v_contig_21747	Phage_integrase	PF00589.25	part_108_03569	Phage integrase family
v_contig_21783	Phage_integrase	PF00589.25	part_108_04800	Phage integrase family
v_contig_21809	Resolvase	PF00239.24	part_108_05507	Resolvase, N terminal domain
v_contig_21809	Recombinase	PF07508.16	part_108_05507	Recombinase
v_contig_21811	Phage_integrase	PF00589.25	part_108_05563	Phage integrase family
v_contig_21857	Phage_integrase	PF00589.25	part_108_07055	Phage integrase family
v_contig_21867	Phage_integrase	PF00589.25	part_108_07364	Phage integrase family
v_contig_21878	Phage_integrase	PF00589.25	part_108_07721	Phage integrase family
v_contig_21880	Phage_integrase	PF00589.25	part_108_07771	Phage integrase family
v_contig_21894	Phage_integrase	PF00589.25	part_109_00355	Phage integrase family
v_contig_21915	Phage_integrase	PF00589.25	part_109_01434	Phage integrase family
v_contig_21941	Phage_integrase	PF00589.25	part_109_02550	Phage integrase family
v_contig_21942	Phage_integrase	PF00589.25	part_109_02628	Phage integrase family
v_contig_21948	Phage_integrase	PF00589.25	part_109_02847	Phage integrase family
v_contig_21953	Resolvase	PF00239.24	part_109_03035	Resolvase, N terminal domain
v_contig_21953	Recombinase	PF07508.16	part_109_03035	Recombinase
v_contig_21964	Phage_integrase	PF00589.25	part_109_03464	Phage integrase family
v_contig_21971	Phage_integrase	PF00589.25	part_109_03712	Phage integrase family
v_contig_21972	Resolvase	PF00239.24	part_109_03742	Resolvase, N terminal domain
v_contig_21972	Recombinase	PF07508.16	part_109_03742	Recombinase
v_contig_22040	Resolvase	PF00239.24	part_109_06261	Resolvase, N terminal domain
v_contig_22045	Phage_integrase	PF00589.25	part_109_06446	Phage integrase family
v_contig_22068	Resolvase	PF00239.24	part_110_00174	Resolvase, N terminal domain
v_contig_22090	Resolvase	PF00239.24	part_110_00970	Resolvase, N terminal domain
v_contig_22092	Phage_integrase	PF00589.25	part_110_01036	Phage integrase family
v_contig_22098	Phage_integrase	PF00589.25	part_110_01233	Phage integrase family
v_contig_22103	Phage_integrase	PF00589.25	part_110_01467	Phage integrase family
v_contig_22137	Phage_integrase	PF00589.25	part_110_02843	Phage integrase family
v_contig_22137	Phage_integrase	PF00589.25	part_110_02845	Phage integrase family
v_contig_22137	Phage_integrase	PF00589.25	part_110_02858	Phage integrase family
v_contig_22137	Phage_integrase	PF00589.25	part_110_02859	Phage integrase family
v_contig_22137	Phage_integrase	PF00589.25	part_110_02860	Phage integrase family
v_contig_22137	Phage_integrase	PF00589.25	part_110_02867	Phage integrase family
v_contig_22157	Phage_integrase	PF00589.25	part_110_03564	Phage integrase family
v_contig_22166	Phage_integrase	PF00589.25	part_110_03790	Phage integrase family
v_contig_22173	Phage_integrase	PF00589.25	part_110_04057	Phage integrase family
v_contig_22184	Phage_integrase	PF00589.25	part_110_04481	Phage integrase family
v_contig_22189	Phage_integrase	PF00589.25	part_110_04730	Phage integrase family
v_contig_22197	Resolvase	PF00239.24	part_110_05075	Resolvase, N terminal domain
v_contig_22197	Recombinase	PF07508.16	part_110_05075	Recombinase
v_contig_22207	Resolvase	PF00239.24	part_110_05376	Resolvase, N terminal domain
v_contig_22207	Recombinase	PF07508.16	part_110_05376	Recombinase
v_contig_22229	Resolvase	PF00239.24	part_110_06095	Resolvase, N terminal domain
v_contig_22230	Resolvase	PF00239.24	part_110_06097	Resolvase, N terminal domain
v_contig_22230	Recombinase	PF07508.16	part_110_06097	Recombinase
v_contig_22238	Phage_integrase	PF00589.25	part_110_06390	Phage integrase family
v_contig_22238	Phage_integrase	PF00589.25	part_110_06432	Phage integrase family
v_contig_22267	Phage_integrase	PF00589.25	part_110_07278	Phage integrase family
v_contig_22269	Phage_integrase	PF00589.25	part_111_00032	Phage integrase family
v_contig_22269	DDE_Tnp_IS1595	PF12762.10	part_111_00044	ISXO2-like transposase domain
v_contig_22280	Phage_integrase	PF00589.25	part_111_00630	Phage integrase family
v_contig_22284	Phage_integrase	PF00589.25	part_111_00843	Phage integrase family
v_contig_22290	DDE_2	PF02914.18	part_111_00986	Bacteriophage Mu transposase
v_contig_22344	Phage_integrase	PF00589.25	part_111_02899	Phage integrase family
v_contig_22354	Resolvase	PF00239.24	part_111_03324	Resolvase, N terminal domain
v_contig_22357	Phage_integrase	PF00589.25	part_111_03445	Phage integrase family
v_contig_22424	Phage_integrase	PF00589.25	part_111_05902	Phage integrase family
v_contig_22429	Phage_integrase	PF00589.25	part_111_06256	Phage integrase family
v_contig_22446	Phage_integrase	PF00589.25	part_112_00376	Phage integrase family
v_contig_22483	Phage_integrase	PF00589.25	part_112_01903	Phage integrase family
v_contig_22489	DDE_Tnp_IS1	PF03400.16	part_112_02222	IS1 transposase
v_contig_22489	DDE_Tnp_IS240	PF13610.9	part_112_02222	DDE domain
v_contig_22500	Phage_integrase	PF00589.25	part_112_02614	Phage integrase family
v_contig_22504	Phage_integrase	PF00589.25	part_112_02739	Phage integrase family
v_contig_22508	Phage_integrase	PF00589.25	part_112_02916	Phage integrase family
v_contig_22516	Resolvase	PF00239.24	part_112_03270	Resolvase, N terminal domain
v_contig_22516	Recombinase	PF07508.16	part_112_03270	Recombinase
v_contig_22520	Phage_integrase	PF00589.25	part_112_03376	Phage integrase family
v_contig_22524	Phage_integrase	PF00589.25	part_112_03536	Phage integrase family
v_contig_22586	Phage_integrase	PF00589.25	part_112_05903	Phage integrase family
v_contig_22609	Phage_integrase	PF00589.25	part_112_06704	Phage integrase family
v_contig_22612	Phage_integrase	PF00589.25	part_112_06778	Phage integrase family
v_contig_22612	DDE_Tnp_IS1595	PF12762.10	part_112_06788	ISXO2-like transposase domain
v_contig_22634	Phage_integrase	PF00589.25	part_113_00662	Phage integrase family
v_contig_22646	Phage_integrase	PF00589.25	part_113_01089	Phage integrase family
v_contig_22653	Phage_integrase	PF00589.25	part_113_01410	Phage integrase family
v_contig_22660	Phage_integrase	PF00589.25	part_113_01751	Phage integrase family
v_contig_22701	Phage_integrase	PF00589.25	part_113_03615	Phage integrase family
v_contig_22701	DDE_Tnp_IS1595	PF12762.10	part_113_03638	ISXO2-like transposase domain
v_contig_22719	Resolvase	PF00239.24	part_113_04372	Resolvase, N terminal domain
v_contig_22733	Phage_integrase	PF00589.25	part_113_05002	Phage integrase family
v_contig_22746	Phage_integrase	PF00589.25	part_113_05430	Phage integrase family
v_contig_22751	Phage_integrase	PF00589.25	part_113_05645	Phage integrase family
v_contig_22785	Resolvase	PF00239.24	part_113_06958	Resolvase, N terminal domain
v_contig_22793	Phage_integrase	PF00589.25	part_113_07192	Phage integrase family
v_contig_22796	Phage_integrase	PF00589.25	part_113_07277	Phage integrase family
v_contig_22828	Phage_integrase	PF00589.25	part_114_00257	Phage integrase family
v_contig_22834	Recombinase	PF07508.16	part_114_00508	Recombinase
v_contig_22842	Resolvase	PF00239.24	part_114_00802	Resolvase, N terminal domain
v_contig_22858	Phage_integrase	PF00589.25	part_114_01420	Phage integrase family
v_contig_22869	Phage_integrase	PF00589.25	part_114_01651	Phage integrase family
v_contig_22874	Phage_integrase	PF00589.25	part_114_01827	Phage integrase family
v_contig_22886	Phage_integrase	PF00589.25	part_114_02389	Phage integrase family
v_contig_22888	Phage_integrase	PF00589.25	part_114_02421	Phage integrase family
v_contig_22901	DDE_Tnp_IS1	PF03400.16	part_114_02864	IS1 transposase
v_contig_22901	DDE_Tnp_IS240	PF13610.9	part_114_02864	DDE domain
v_contig_22901	Phage_integrase	PF00589.25	part_114_02871	Phage integrase family
v_contig_23045	Resolvase	PF00239.24	part_115_01151	Resolvase, N terminal domain
v_contig_23045	Recombinase	PF07508.16	part_115_01151	Recombinase
v_contig_23067	Phage_integrase	PF00589.25	part_115_02087	Phage integrase family
v_contig_23067	Resolvase	PF00239.24	part_115_02088	Resolvase, N terminal domain
v_contig_23118	Phage_integrase	PF00589.25	part_115_04525	Phage integrase family
v_contig_23141	Phage_integrase	PF00589.25	part_116_00483	Phage integrase family
v_contig_23163	Phage_integrase	PF00589.25	part_116_01268	Phage integrase family
v_contig_23174	Phage_integrase	PF00589.25	part_116_01865	Phage integrase family
v_contig_23185	Phage_integrase	PF00589.25	part_116_02309	Phage integrase family
v_contig_23201	Phage_integrase	PF00589.25	part_116_02906	Phage integrase family
v_contig_23230	Resolvase	PF00239.24	part_116_04320	Resolvase, N terminal domain
v_contig_23271	Resolvase	PF00239.24	part_117_00854	Resolvase, N terminal domain
v_contig_23271	Recombinase	PF07508.16	part_117_00854	Recombinase
v_contig_23280	Phage_integrase	PF00589.25	part_117_01304	Phage integrase family
v_contig_23378	Phage_integrase	PF00589.25	part_118_00827	Phage integrase family
v_contig_23383	Resolvase	PF00239.24	part_118_01071	Resolvase, N terminal domain
v_contig_23524	Phage_integrase	PF00589.25	part_119_04204	Phage integrase family
v_contig_23565	Resolvase	PF00239.24	part_120_01902	Resolvase, N terminal domain
v_contig_23580	Resolvase	PF00239.24	part_120_02540	Resolvase, N terminal domain
v_contig_23582	Phage_integrase	PF00589.25	part_120_02621	Phage integrase family
v_contig_23606	Phage_integrase	PF00589.25	part_120_04057	Phage integrase family
v_contig_23608	Phage_integrase	PF00589.25	part_120_04144	Phage integrase family
v_contig_23632	Phage_integrase	PF00589.25	part_120_05129	Phage integrase family
v_contig_23664	Resolvase	PF00239.24	part_120_06081	Resolvase, N terminal domain
v_contig_23664	Recombinase	PF07508.16	part_120_06081	Recombinase
v_contig_23665	Phage_integrase	PF00589.25	part_120_06157	Phage integrase family
v_contig_23678	Phage_integrase	PF00589.25	part_120_06524	Phage integrase family
v_contig_23696	Phage_integrase	PF00589.25	part_120_07259	Phage integrase family
v_contig_23714	Resolvase	PF00239.24	part_121_00572	Resolvase, N terminal domain
v_contig_23714	Recombinase	PF07508.16	part_121_00572	Recombinase
v_contig_23743	Phage_integrase	PF00589.25	part_121_01919	Phage integrase family
v_contig_23876	Resolvase	PF00239.24	part_122_00142	Resolvase, N terminal domain
v_contig_23876	Phage_integrase	PF00589.25	part_122_00143	Phage integrase family
v_contig_23949	Phage_integrase	PF00589.25	part_122_03150	Phage integrase family
v_contig_23961	Phage_integrase	PF00589.25	part_122_03741	Phage integrase family
v_contig_23990	Phage_integrase	PF00589.25	part_122_05177	Phage integrase family
v_contig_24014	DDE_Tnp_IS1595	PF12762.10	part_122_05981	ISXO2-like transposase domain
v_contig_24025	Phage_integrase	PF00589.25	part_122_06541	Phage integrase family
v_contig_24034	DDE_Tnp_IS1	PF03400.16	part_123_00336	IS1 transposase
v_contig_24034	DDE_Tnp_IS240	PF13610.9	part_123_00336	DDE domain
v_contig_24034	rve	PF00665.29	part_123_00336	Integrase core domain
v_contig_24085	Phage_integrase	PF00589.25	part_123_02677	Phage integrase family
v_contig_24088	Phage_integrase	PF00589.25	part_123_02800	Phage integrase family
v_contig_24124	Phage_integrase	PF00589.25	part_123_04113	Phage integrase family
v_contig_24127	Phage_integrase	PF00589.25	part_123_04195	Phage integrase family
v_contig_24130	DDE_Tnp_IS1595	PF12762.10	part_123_04277	ISXO2-like transposase domain
v_contig_24165	Phage_integrase	PF00589.25	part_123_05463	Phage integrase family
v_contig_24276	Phage_integrase	PF00589.25	part_124_04319	Phage integrase family
v_contig_24283	Resolvase	PF00239.24	part_124_04550	Resolvase, N terminal domain
v_contig_24289	Phage_integrase	PF00589.25	part_124_04742	Phage integrase family
v_contig_24342	Phage_integrase	PF00589.25	part_125_00792	Phage integrase family
v_contig_24367	Resolvase	PF00239.24	part_125_01866	Resolvase, N terminal domain
v_contig_24367	Recombinase	PF07508.16	part_125_01866	Recombinase
v_contig_24410	Phage_integrase	PF00589.25	part_125_03866	Phage integrase family
v_contig_24520	DDE_Tnp_IS1595	PF12762.10	part_126_02149	ISXO2-like transposase domain
v_contig_24528	Resolvase	PF00239.24	part_126_02571	Resolvase, N terminal domain
v_contig_24532	Resolvase	PF00239.24	part_126_02746	Resolvase, N terminal domain
v_contig_24533	Phage_integrase	PF00589.25	part_126_02780	Phage integrase family
v_contig_24548	Phage_integrase	PF00589.25	part_126_03414	Phage integrase family
v_contig_24552	Phage_integrase	PF00589.25	part_126_03589	Phage integrase family
v_contig_24553	Phage_integrase	PF00589.25	part_126_03631	Phage integrase family
v_contig_24557	Phage_integrase	PF00589.25	part_126_03796	Phage integrase family
v_contig_24558	Phage_integrase	PF00589.25	part_126_03820	Phage integrase family
v_contig_24566	Phage_integrase	PF00589.25	part_126_04228	Phage integrase family
v_contig_24568	Phage_integrase	PF00589.25	part_126_04295	Phage integrase family
v_contig_24575	Phage_integrase	PF00589.25	part_126_04763	Phage integrase family
v_contig_24581	Phage_integrase	PF00589.25	part_126_04943	Phage integrase family
v_contig_24583	Phage_integrase	PF00589.25	part_126_05011	Phage integrase family
v_contig_24609	Resolvase	PF00239.24	part_126_06171	Resolvase, N terminal domain
v_contig_24609	Recombinase	PF07508.16	part_126_06171	Recombinase
v_contig_24609	Phage_integrase	PF00589.25	part_126_06187	Phage integrase family
v_contig_24618	Phage_integrase	PF00589.25	part_126_06512	Phage integrase family
v_contig_24639	Phage_integrase	PF00589.25	part_127_00444	Phage integrase family
v_contig_24641	Phage_integrase	PF00589.25	part_127_00544	Phage integrase family
v_contig_24695	Resolvase	PF00239.24	part_127_03087	Resolvase, N terminal domain
v_contig_24695	Recombinase	PF07508.16	part_127_03087	Recombinase
v_contig_24738	Resolvase	PF00239.24	part_127_05837	Resolvase, N terminal domain
v_contig_24738	Recombinase	PF07508.16	part_127_05837	Recombinase
v_contig_24739	Phage_integrase	PF00589.25	part_127_05883	Phage integrase family
v_contig_24745	Resolvase	PF00239.24	part_127_06168	Resolvase, N terminal domain
v_contig_24745	Recombinase	PF07508.16	part_127_06168	Recombinase
v_contig_24758	Phage_integrase	PF00589.25	part_128_00271	Phage integrase family
v_contig_24764	Phage_integrase	PF00589.25	part_128_00592	Phage integrase family
v_contig_24788	Phage_integrase	PF00589.25	part_128_03004	Phage integrase family

## Sheet: Table S7
The proportions of lytic viruses and lysogenic viruses
Treatment	Lysogenic viruses	Lytic viruses
T1_1	19.4447	80.5553
T1_2	23.5509	76.4491
T1_3	20.6184	79.3816
T2_1	6.84498	93.155
T2_2	8.11713	91.8829
T2_3	5.58743	94.4126
T3_1	18.0609	81.9391
T3_2	26.4516	73.5484
T3_3	17.8508	82.1492
T4_1	5.41401	94.586
T4_2	10.7401	89.2599
T4_3	5.46796	94.532
The composition of viral community with different lifestyles
Taxonomy	Lysogenic viruses	Lytic viruses
Siphoviridae	2028	3261
Poxviridae	0	10
Podoviridae	180	290
Phycodnaviridae	11	0
Myoviridae	491	938
Mimiviridae	0	13
Microviridae	0	2716
Inoviridae	12	22
Baculoviridae	0	12
Others	5384	9421

## Sheet: Table S8
The predicted virus-host interactions
Predict method	Bacterial contig	Domain	Phylum	Class	Order	Family	Gene	Species	Viral contig	Domain	Phylum	Class	Order	Family
tRNAMatch	T1_1.20305	Bacteria	Actinobacteria	Actinomycetia	Streptosporangiales	Thermomonosporaceae	Actinomadura	Actinomadura_craniellae	v_contig_10775	Viruses	Uroviricota	Caudoviricetes	Caudovirales	Siphoviridae
tRNAMatch	T1_1.83209	Bacteria	Gemmatimonadetes	NA	NA	NA	NA	Gemmatimonadetes_bacterium	v_contig_21594	Viruses	Uroviricota	Caudoviricetes	Caudovirales	Unclassified
tRNAMatch	T1_1.92126	Bacteria	Actinobacteria	Actinomycetia	Micrococcales	Micrococcaceae	Micrococcus	Micrococcus_terreus	v_contig_7678	Viruses	Uroviricota	Caudoviricetes	Caudovirales	Siphoviridae
tRNAMatch	T1_1.105846	Bacteria	Actinobacteria	Actinomycetia	Geodermatophilales	Geodermatophilaceae	Modestobacter	Modestobacter_sp_Leaf380	v_contig_16909	Viruses	Uroviricota	Caudoviricetes	Caudovirales	Siphoviridae
tRNAMatch	T1_1.112198	Bacteria	Actinobacteria	Actinomycetia	Streptomycetales	Streptomycetaceae	Streptomyces		v_contig_2826	Viruses	Uroviricota	Caudoviricetes	Caudovirales	Unclassified
tRNAMatch	T1_1.124589	Bacteria	Acidobacteria	NA	NA	NA	NA	Acidobacteria_bacterium	v_contig_14190	Viruses	Uroviricota	Caudoviricetes	Caudovirales	Siphoviridae
tRNAMatch	T1_1.159199	Bacteria	Acidobacteria	Blastocatellia	NA	NA	NA	Blastocatellia_bacterium_AA13	v_contig_7500	Viruses	Uroviricota	Caudoviricetes	Caudovirales	Siphoviridae
tRNAMatch	T1_1.187848	Bacteria	Proteobacteria	Alphaproteobacteria	Sphingomonadales	Sphingomonadaceae			v_contig_8120	Viruses	Uroviricota	Caudoviricetes	Caudovirales	Siphoviridae
tRNAMatch	T1_1.198074	Bacteria	Gemmatimonadetes	NA	NA	NA	NA	Gemmatimonadetes_bacterium	v_contig_2496	Viruses	Uroviricota	Caudoviricetes	Caudovirales	Siphoviridae
tRNAMatch	T1_1.202494	Bacteria	Proteobacteria	Betaproteobacteria					v_contig_15676	Viruses	Uroviricota	Caudoviricetes	Caudovirales	Unclassified
tRNAMatch	T1_1.212668	Bacteria	Proteobacteria	Alphaproteobacteria	Hyphomicrobiales	Devosiaceae	Devosia	Devosia_sp_A16	v_contig_22679	Viruses	Uroviricota	Caudoviricetes	Caudovirales	Unclassified
tRNAMatch	T1_1.212668	Bacteria	Proteobacteria	Alphaproteobacteria	Hyphomicrobiales	Devosiaceae	Devosia	Devosia_sp_A16	v_contig_2859	Viruses	Uroviricota	Caudoviricetes	Caudovirales	Siphoviridae
tRNAMatch	T1_1.212668	Bacteria	Proteobacteria	Alphaproteobacteria	Hyphomicrobiales	Devosiaceae	Devosia	Devosia_sp_A16	v_contig_10597	Viruses	Uroviricota	Caudoviricetes	Caudovirales	Siphoviridae
tRNAMatch	T1_1.212668	Bacteria	Proteobacteria	Alphaproteobacteria	Hyphomicrobiales	Devosiaceae	Devosia	Devosia_sp_A16	v_contig_1882	Viruses	Uroviricota	Caudoviricetes	Caudovirales	Unclassified
tRNAMatch	T1_1.212668	Bacteria	Proteobacteria	Alphaproteobacteria	Hyphomicrobiales	Devosiaceae	Devosia	Devosia_sp_A16	v_contig_21307	Viruses	Uroviricota	Caudoviricetes	Caudovirales	Siphoviridae
tRNAMatch	T1_1.212668	Bacteria	Proteobacteria	Alphaproteobacteria	Hyphomicrobiales	Devosiaceae	Devosia	Devosia_sp_A16	v_contig_18174	Viruses	Uroviricota	Caudoviricetes	Caudovirales	Unclassified
tRNAMatch	T1_1.308122	Bacteria	Gemmatimonadetes	NA	NA	NA	NA	Gemmatimonadetes_bacterium_HGW-Gemmatimonadetes-1	v_contig_10603	Viruses	Uroviricota	Caudoviricetes	Caudovirales	Myoviridae
tRNAMatch	T1_1.323914	Bacteria	Actinobacteria	Actinomycetia	Streptomycetales	Streptomycetaceae	Streptomyces	Streptomyces_sp_NRRL_S-455	v_contig_9543	Viruses	Uroviricota	Caudoviricetes	Caudovirales	Siphoviridae
tRNAMatch	T1_1.334881	Bacteria	Actinobacteria	Actinomycetia	Streptomycetales	Streptomycetaceae	Streptomyces	Streptomyces_canus	v_contig_23950	Viruses	Uroviricota	Caudoviricetes	Caudovirales	Siphoviridae
tRNAMatch	T1_1.334881	Bacteria	Actinobacteria	Actinomycetia	Streptomycetales	Streptomycetaceae	Streptomyces	Streptomyces_canus	v_contig_18802	Viruses	Uroviricota	Caudoviricetes	Caudovirales	Siphoviridae
tRNAMatch	T1_1.334881	Bacteria	Actinobacteria	Actinomycetia	Streptomycetales	Streptomycetaceae	Streptomyces	Streptomyces_canus	v_contig_16294	Viruses	Uroviricota	Caudoviricetes	Caudovirales	Siphoviridae
tRNAMatch	T1_1.334881	Bacteria	Actinobacteria	Actinomycetia	Streptomycetales	Streptomycetaceae	Streptomyces	Streptomyces_canus	v_contig_13963	Viruses				Unclassified
tRNAMatch	T1_1.334881	Bacteria	Actinobacteria	Actinomycetia	Streptomycetales	Streptomycetaceae	Streptomyces	Streptomyces_canus	v_contig_3647	Viruses	Uroviricota	Caudoviricetes	Caudovirales	Siphoviridae
tRNAMatch	T1_1.354207	Bacteria	Proteobacteria	Deltaproteobacteria	Myxococcales	Archangiaceae	Archangium	Archangium_violaceum	v_contig_22679	Viruses	Uroviricota	Caudoviricetes	Caudovirales	Unclassified
tRNAMatch	T1_1.354207	Bacteria	Proteobacteria	Deltaproteobacteria	Myxococcales	Archangiaceae	Archangium	Archangium_violaceum	v_contig_2859	Viruses	Uroviricota	Caudoviricetes	Caudovirales	Siphoviridae
tRNAMatch	T1_1.417500	Bacteria	Chloroflexi	NA	NA	NA	NA	Chloroflexi_bacterium_RBG_19FT_COMBO_47_9	v_contig_7500	Viruses	Uroviricota	Caudoviricetes	Caudovirales	Siphoviridae
tRNAMatch	T1_1.457565	Bacteria	Acidobacteria	NA	NA	NA	NA	Acidobacteria_bacterium	v_contig_62	Viruses	Uroviricota	Caudoviricetes	Caudovirales	Unclassified
tRNAMatch	T1_1.517409	Bacteria	Proteobacteria	Alphaproteobacteria	Hyphomicrobiales	Bradyrhizobiaceae	Bradyrhizobium	Bradyrhizobium_murdochi	v_contig_1236	Viruses	Uroviricota	Caudoviricetes	Caudovirales	Siphoviridae
tRNAMatch	T1_1.517409	Bacteria	Proteobacteria	Alphaproteobacteria	Hyphomicrobiales	Bradyrhizobiaceae	Bradyrhizobium	Bradyrhizobium_murdochi	v_contig_673	Viruses	Uroviricota	Caudoviricetes	Caudovirales	Siphoviridae
tRNAMatch	T1_1.523698	Bacteria	Actinobacteria	Actinomycetia	Streptomycetales	Streptomycetaceae	Streptomyces	Streptomyces_albulus	v_contig_16741	Viruses	Uroviricota	Caudoviricetes	Caudovirales	Unclassified
tRNAMatch	T1_1.549093	Bacteria	Actinobacteria	Actinomycetia					v_contig_62	Viruses	Uroviricota	Caudoviricetes	Caudovirales	Unclassified
tRNAMatch	T1_1.557413	Bacteria	Actinobacteria	Actinomycetia	NA	NA	NA	Actinomycetia_bacterium	v_contig_8120	Viruses	Uroviricota	Caudoviricetes	Caudovirales	Siphoviridae
tRNAMatch	T1_1.586011	Bacteria	Proteobacteria	Alphaproteobacteria	Hyphomicrobiales	Xanthobacteraceae	Pseudolabrys	Pseudolabrys_taiwanensis	v_contig_15574	Viruses	Uroviricota	Caudoviricetes	Caudovirales	Myoviridae
tRNAMatch	T1_1.617456	Bacteria	Unclassified	NA	NA	NA	NA	uncultured_bacterium	v_contig_2711	Viruses	Uroviricota	Caudoviricetes	Caudovirales	Podoviridae
tRNAMatch	T1_1.633158	Bacteria	Proteobacteria	NA	NA	NA	NA	Proteobacteria_bacterium	v_contig_24739	X__NCLDV				Unclassified
tRNAMatch	T1_1.633158	Bacteria	Proteobacteria	NA	NA	NA	NA	Proteobacteria_bacterium	v_contig_22068	Viruses	Uroviricota	Caudoviricetes	Caudovirales	Unclassified
tRNAMatch	T1_1.633158	Bacteria	Proteobacteria	NA	NA	NA	NA	Proteobacteria_bacterium	v_contig_15232	Viruses				Unclassified
tRNAMatch	T1_1.633158	Bacteria	Proteobacteria	NA	NA	NA	NA	Proteobacteria_bacterium	v_contig_11114	Viruses	Uroviricota	Caudoviricetes	Caudovirales	Siphoviridae
tRNAMatch	T1_1.633158	Bacteria	Proteobacteria	NA	NA	NA	NA	Proteobacteria_bacterium	v_contig_8184	Viruses	Uroviricota	Caudoviricetes	Caudovirales	Unclassified
tRNAMatch	T1_1.633158	Bacteria	Proteobacteria	NA	NA	NA	NA	Proteobacteria_bacterium	v_contig_5563	Viruses	Uroviricota	Caudoviricetes	Caudovirales	Unclassified
tRNAMatch	T1_1.633158	Bacteria	Proteobacteria	NA	NA	NA	NA	Proteobacteria_bacterium	v_contig_4515	Viruses				Unclassified
tRNAMatch	T1_1.633158	Bacteria	Proteobacteria	NA	NA	NA	NA	Proteobacteria_bacterium	v_contig_20154	Viruses	Uroviricota	Caudoviricetes	Caudovirales	Siphoviridae
tRNAMatch	T1_1.633158	Bacteria	Proteobacteria	NA	NA	NA	NA	Proteobacteria_bacterium	v_contig_12580	Viruses	Uroviricota	Caudoviricetes	Caudovirales	Siphoviridae
tRNAMatch	T1_1.633158	Bacteria	Proteobacteria	NA	NA	NA	NA	Proteobacteria_bacterium	v_contig_22735	Viruses				Unclassified
tRNAMatch	T1_1.633158	Bacteria	Proteobacteria	NA	NA	NA	NA	Proteobacteria_bacterium	v_contig_7265	Viruses	Uroviricota	Caudoviricetes	Caudovirales	Unclassified
tRNAMatch	T1_1.633158	Bacteria	Proteobacteria	NA	NA	NA	NA	Proteobacteria_bacterium	v_contig_5047	Viruses	Uroviricota	Caudoviricetes	Caudovirales	Unclassified
tRNAMatch	T1_1.665931	Bacteria	Verrucomicrobia						v_contig_4814	Viruses				Unclassified
tRNAMatch	T1_1.665931	Bacteria	Verrucomicrobia						v_contig_11753	Viruses	Uroviricota	Caudoviricetes	Caudovirales	Siphoviridae
tRNAMatch	T1_1.675685	Bacteria	Proteobacteria	Alphaproteobacteria	Rhodospirillales	Rhodospirillaceae	Pararhodospirillum	Pararhodospirillum_photometricum	v_contig_14017	Viruses	Uroviricota	Caudoviricetes	Caudovirales	Unclassified
tRNAMatch	T1_1.704664	Bacteria	Chloroflexi	NA	NA	NA	NA	Chloroflexi_bacterium	v_contig_1131	Viruses	Uroviricota	Caudoviricetes	Caudovirales	Unclassified
tRNAMatch	T1_1.704664	Bacteria	Chloroflexi	NA	NA	NA	NA	Chloroflexi_bacterium	v_contig_1688	Viruses	Uroviricota	Caudoviricetes	Caudovirales	Unclassified
tRNAMatch	T1_1.714820	Bacteria	Proteobacteria	Alphaproteobacteria	NA	NA	NA	Alphaproteobacteria_bacterium_RBG_16_64_48	v_contig_15195	Viruses	Uroviricota	Caudoviricetes	Caudovirales	Unclassified
tRNAMatch	T1_1.714820	Bacteria	Proteobacteria	Alphaproteobacteria	NA	NA	NA	Alphaproteobacteria_bacterium_RBG_16_64_48	v_contig_13862	Viruses	Uroviricota	Caudoviricetes	Caudovirales	Siphoviridae
tRNAMatch	T1_2.1267	Bacteria	Proteobacteria	Alphaproteobacteria	Rhodospirillales	Thalassobaculaceae	Thalassobaculum	Thalassobaculum_litoreum	v_contig_14017	Viruses	Uroviricota	Caudoviricetes	Caudovirales	Unclassified
tRNAMatch	T1_2.1267	Bacteria	Proteobacteria	Alphaproteobacteria	Rhodospirillales	Thalassobaculaceae	Thalassobaculum	Thalassobaculum_litoreum	v_contig_20850	Viruses	Uroviricota	Caudoviricetes	Caudovirales	Siphoviridae
tRNAMatch	T1_2.23151	Bacteria	Acidobacteria	NA	NA	NA	NA	Acidobacteria_bacterium	v_contig_17585	Viruses	Uroviricota	Caudoviricetes	Caudovirales	Siphoviridae
tRNAMatch	T1_2.23151	Bacteria	Acidobacteria	NA	NA	NA	NA	Acidobacteria_bacterium	v_contig_11828	Viruses	Uroviricota	Caudoviricetes	Caudovirales	Siphoviridae
tRNAMatch	T1_2.24518	Bacteria	Proteobacteria	Betaproteobacteria					v_contig_13230	Viruses				Unclassified
tRNAMatch	T1_2.26301	Bacteria	Actinobacteria	Actinomycetia	Corynebacteriales	Nocardiaceae	Rhodococcus		v_contig_2162	Viruses	Uroviricota	Caudoviricetes	Caudovirales	Unclassified
tRNAMatch	T1_2.30385	Bacteria	Actinobacteria	Rubrobacteria	Gaiellales	Gaiellaceae	Gaiella	Gaiella_sp_SCGC_AG-212-M14	v_contig_21138	Viruses	Uroviricota	Caudoviricetes	Caudovirales	Siphoviridae
tRNAMatch	T1_2.30385	Bacteria	Actinobacteria	Rubrobacteria	Gaiellales	Gaiellaceae	Gaiella	Gaiella_sp_SCGC_AG-212-M14	v_contig_20266	Viruses	Uroviricota	Caudoviricetes	Caudovirales	Siphoviridae
tRNAMatch	T1_2.30385	Bacteria	Actinobacteria	Rubrobacteria	Gaiellales	Gaiellaceae	Gaiella	Gaiella_sp_SCGC_AG-212-M14	v_contig_15165	Viruses	Uroviricota	Caudoviricetes	Caudovirales	Siphoviridae
tRNAMatch	T1_2.30385	Bacteria	Actinobacteria	Rubrobacteria	Gaiellales	Gaiellaceae	Gaiella	Gaiella_sp_SCGC_AG-212-M14	v_contig_12301	Viruses	Uroviricota	Caudoviricetes	Caudovirales	Siphoviridae
tRNAMatch	T1_2.30385	Bacteria	Actinobacteria	Rubrobacteria	Gaiellales	Gaiellaceae	Gaiella	Gaiella_sp_SCGC_AG-212-M14	v_contig_8930	Viruses	Uroviricota	Caudoviricetes	Caudovirales	Siphoviridae
tRNAMatch	T1_2.48006	Bacteria	Proteobacteria	Alphaproteobacteria	Hyphomicrobiales	Rhizobiaceae	Rhizobium	Rhizobium_oryzae	v_contig_14017	Viruses	Uroviricota	Caudoviricetes	Caudovirales	Unclassified
tRNAMatch	T1_2.48006	Bacteria	Proteobacteria	Alphaproteobacteria	Hyphomicrobiales	Rhizobiaceae	Rhizobium	Rhizobium_oryzae	v_contig_20850	Viruses	Uroviricota	Caudoviricetes	Caudovirales	Siphoviridae
tRNAMatch	T1_2.62179	Bacteria	Actinobacteria	Actinomycetia	Micromonosporales	Micromonosporaceae	Plantactinospora		v_contig_23950	Viruses	Uroviricota	Caudoviricetes	Caudovirales	Siphoviridae
tRNAMatch	T1_2.62179	Bacteria	Actinobacteria	Actinomycetia	Micromonosporales	Micromonosporaceae	Plantactinospora		v_contig_18802	Viruses	Uroviricota	Caudoviricetes	Caudovirales	Siphoviridae
tRNAMatch	T1_2.62179	Bacteria	Actinobacteria	Actinomycetia	Micromonosporales	Micromonosporaceae	Plantactinospora		v_contig_16294	Viruses	Uroviricota	Caudoviricetes	Caudovirales	Siphoviridae
tRNAMatch	T1_2.62179	Bacteria	Actinobacteria	Actinomycetia	Micromonosporales	Micromonosporaceae	Plantactinospora		v_contig_13963	Viruses				Unclassified
tRNAMatch	T1_2.62179	Bacteria	Actinobacteria	Actinomycetia	Micromonosporales	Micromonosporaceae	Plantactinospora		v_contig_3647	Viruses	Uroviricota	Caudoviricetes	Caudovirales	Siphoviridae
tRNAMatch	T1_2.90846	Bacteria	Actinobacteria	Actinomycetia	Kineosporiales	Kineosporiaceae	Kineosporia	Kineosporia_sp_R_H_3	v_contig_7244	Viruses	Uroviricota	Caudoviricetes	Caudovirales	Unclassified
tRNAMatch	T1_2.90846	Bacteria	Actinobacteria	Actinomycetia	Kineosporiales	Kineosporiaceae	Kineosporia	Kineosporia_sp_R_H_3	v_contig_2757	Viruses	Uroviricota	Caudoviricetes	Caudovirales	Siphoviridae
tRNAMatch	T1_2.90846	Bacteria	Actinobacteria	Actinomycetia	Kineosporiales	Kineosporiaceae	Kineosporia	Kineosporia_sp_R_H_3	v_contig_1428	Viruses				Unclassified
tRNAMatch	T1_2.117938	Bacteria	Actinobacteria	Actinomycetia	Micrococcales	Demequinaceae	Demequina		v_contig_9269	Viruses	Uroviricota	Caudoviricetes	Caudovirales	Siphoviridae
tRNAMatch	T1_2.117938	Bacteria	Actinobacteria	Actinomycetia	Micrococcales	Demequinaceae	Demequina		v_contig_7100	Viruses	Uroviricota	Caudoviricetes	Caudovirales	Siphoviridae
tRNAMatch	T1_2.117938	Bacteria	Actinobacteria	Actinomycetia	Micrococcales	Demequinaceae	Demequina		v_contig_1391	Viruses	Uroviricota	Caudoviricetes	Caudovirales	Siphoviridae
tRNAMatch	T1_2.166659	Bacteria	Verrucomicrobia	NA	NA	NA	NA	Verrucomicrobia_bacterium	v_contig_10597	Viruses	Uroviricota	Caudoviricetes	Caudovirales	Siphoviridae
tRNAMatch	T1_2.166659	Bacteria	Verrucomicrobia	NA	NA	NA	NA	Verrucomicrobia_bacterium	v_contig_1882	Viruses	Uroviricota	Caudoviricetes	Caudovirales	Unclassified
tRNAMatch	T1_2.166659	Bacteria	Verrucomicrobia	NA	NA	NA	NA	Verrucomicrobia_bacterium	v_contig_22679	Viruses	Uroviricota	Caudoviricetes	Caudovirales	Unclassified
tRNAMatch	T1_2.166659	Bacteria	Verrucomicrobia	NA	NA	NA	NA	Verrucomicrobia_bacterium	v_contig_2859	Viruses	Uroviricota	Caudoviricetes	Caudovirales	Siphoviridae
tRNAMatch	T1_2.166659	Bacteria	Verrucomicrobia	NA	NA	NA	NA	Verrucomicrobia_bacterium	v_contig_21307	Viruses	Uroviricota	Caudoviricetes	Caudovirales	Siphoviridae
tRNAMatch	T1_2.166659	Bacteria	Verrucomicrobia	NA	NA	NA	NA	Verrucomicrobia_bacterium	v_contig_18174	Viruses	Uroviricota	Caudoviricetes	Caudovirales	Unclassified
tRNAMatch	T1_2.240917	Bacteria	Actinobacteria	Rubrobacteria	Gaiellales	Gaiellaceae	Gaiella	Gaiella_occulta	v_contig_10044	Viruses	Uroviricota	Caudoviricetes	Caudovirales	Myoviridae
tRNAMatch	T1_2.272005	Bacteria	Actinobacteria	NA	NA	NA	NA	Actinobacteria_bacterium_13_1_20CM_3_68_9	v_contig_16909	Viruses	Uroviricota	Caudoviricetes	Caudovirales	Siphoviridae
tRNAMatch	T1_2.280223	Bacteria	Actinobacteria	Actinomycetia	Corynebacteriales	Segniliparaceae	Segniliparus	Segniliparus_rotundus	v_contig_20553	Viruses	Uroviricota	Caudoviricetes	Caudovirales	Siphoviridae
tRNAMatch	T1_2.326809	Bacteria	Proteobacteria	Alphaproteobacteria	Hyphomicrobiales	Hyphomicrobiaceae	Methyloceanibacter		v_contig_15195	Viruses	Uroviricota	Caudoviricetes	Caudovirales	Unclassified
tRNAMatch	T1_2.326809	Bacteria	Proteobacteria	Alphaproteobacteria	Hyphomicrobiales	Hyphomicrobiaceae	Methyloceanibacter		v_contig_13862	Viruses	Uroviricota	Caudoviricetes	Caudovirales	Siphoviridae
tRNAMatch	T1_2.425174	Bacteria	Actinobacteria	NA	NA	NA	NA	Actinobacteria_bacterium_RBG_16_68_12	v_contig_10775	Viruses	Uroviricota	Caudoviricetes	Caudovirales	Siphoviridae
tRNAMatch	T1_2.433966	Bacteria	Actinobacteria	Thermoleophilia	Solirubrobacterales	Patulibacteraceae	Patulibacter	Patulibacter_medicamentivorans	v_contig_17304	Viruses				Unclassified
tRNAMatch	T1_2.433966	Bacteria	Actinobacteria	Thermoleophilia	Solirubrobacterales	Patulibacteraceae	Patulibacter	Patulibacter_medicamentivorans	v_contig_6390	Viruses	Uroviricota	Caudoviricetes	Caudovirales	Unclassified
tRNAMatch	T1_2.461448	Bacteria	Chloroflexi	Ktedonobacteria	Thermogemmatisporales	Thermogemmatisporaceae	Thermogemmatispora	Thermogemmatispora_onikobensis	v_contig_14380	Viruses	Uroviricota	Caudoviricetes	Caudovirales	Siphoviridae
tRNAMatch	T1_2.461448	Bacteria	Chloroflexi	Ktedonobacteria	Thermogemmatisporales	Thermogemmatisporaceae	Thermogemmatispora	Thermogemmatispora_onikobensis	v_contig_13780	Viruses	Uroviricota	Caudoviricetes	Caudovirales	Siphoviridae
tRNAMatch	T1_2.463891	Bacteria	Gemmatimonadetes	NA	NA	NA	NA	Gemmatimonadetes_bacterium	v_contig_21594	Viruses	Uroviricota	Caudoviricetes	Caudovirales	Unclassified
tRNAMatch	T1_2.508414	Bacteria	Proteobacteria	Alphaproteobacteria	NA	NA	NA	Alphaproteobacteria_bacterium	v_contig_14017	Viruses	Uroviricota	Caudoviricetes	Caudovirales	Unclassified
tRNAMatch	T1_2.516618	Bacteria	Unclassified	NA	NA	NA	NA	uncultured_bacterium	v_contig_21894	Viruses	Uroviricota	Caudoviricetes	Caudovirales	Siphoviridae
tRNAMatch	T1_2.516618	Bacteria	Unclassified	NA	NA	NA	NA	uncultured_bacterium	v_contig_2384	Viruses	Uroviricota	Caudoviricetes	Caudovirales	Unclassified
tRNAMatch	T1_2.516618	Bacteria	Unclassified	NA	NA	NA	NA	uncultured_bacterium	v_contig_5683	Viruses	Uroviricota	Caudoviricetes	Caudovirales	Myoviridae
tRNAMatch	T1_2.516618	Bacteria	Unclassified	NA	NA	NA	NA	uncultured_bacterium	v_contig_24322	Viruses	Uroviricota	Caudoviricetes	Caudovirales	Unclassified
tRNAMatch	T1_2.516618	Bacteria	Unclassified	NA	NA	NA	NA	uncultured_bacterium	v_contig_22678	Viruses	Uroviricota	Caudoviricetes	Caudovirales	Unclassified
tRNAMatch	T1_2.516618	Bacteria	Unclassified	NA	NA	NA	NA	uncultured_bacterium	v_contig_17982	Viruses	Uroviricota	Caudoviricetes	Caudovirales	Myoviridae
tRNAMatch	T1_2.516618	Bacteria	Unclassified	NA	NA	NA	NA	uncultured_bacterium	v_contig_17161	Viruses				Unclassified
tRNAMatch	T1_2.516618	Bacteria	Unclassified	NA	NA	NA	NA	uncultured_bacterium	v_contig_13976	Viruses				Unclassified
tRNAMatch	T1_2.516618	Bacteria	Unclassified	NA	NA	NA	NA	uncultured_bacterium	v_contig_10492	Viruses				Unclassified
tRNAMatch	T1_2.516618	Bacteria	Unclassified	NA	NA	NA	NA	uncultured_bacterium	v_contig_7696	Viruses	Uroviricota	Caudoviricetes	Caudovirales	Siphoviridae
tRNAMatch	T1_2.516618	Bacteria	Unclassified	NA	NA	NA	NA	uncultured_bacterium	v_contig_3937	Viruses	Uroviricota	Caudoviricetes	Caudovirales	Unclassified
tRNAMatch	T1_2.516618	Bacteria	Unclassified	NA	NA	NA	NA	uncultured_bacterium	v_contig_18320	Viruses				Unclassified
tRNAMatch	T1_2.516618	Bacteria	Unclassified	NA	NA	NA	NA	uncultured_bacterium	v_contig_23949	Viruses	Uroviricota	Caudoviricetes	Caudovirales	Unclassified
tRNAMatch	T1_2.516618	Bacteria	Unclassified	NA	NA	NA	NA	uncultured_bacterium	v_contig_9698	Viruses				Unclassified
tRNAMatch	T1_2.548915	Bacteria	Acidobacteria	NA	NA	NA	NA	Acidobacteria_bacterium_RIFCSPLOWO2_12_FULL_60_22	v_contig_15195	Viruses	Uroviricota	Caudoviricetes	Caudovirales	Unclassified
tRNAMatch	T1_2.548915	Bacteria	Acidobacteria	NA	NA	NA	NA	Acidobacteria_bacterium_RIFCSPLOWO2_12_FULL_60_22	v_contig_13862	Viruses	Uroviricota	Caudoviricetes	Caudovirales	Siphoviridae
tRNAMatch	T1_2.555422	Bacteria	Proteobacteria	Alphaproteobacteria	Hyphomicrobiales	Boseaceae	Bosea	Bosea_sp_Root483D1	v_contig_14017	Viruses	Uroviricota	Caudoviricetes	Caudovirales	Unclassified
tRNAMatch	T1_2.586086	Bacteria	Planctomycetes						v_contig_2496	Viruses	Uroviricota	Caudoviricetes	Caudovirales	Siphoviridae
tRNAMatch	T1_2.617762	Bacteria	Proteobacteria	Alphaproteobacteria	Rhodospirillales	Rhodospirillaceae	Inquilinus	Inquilinus_limosus	v_contig_62	Viruses	Uroviricota	Caudoviricetes	Caudovirales	Unclassified
tRNAMatch	T1_2.704792	Bacteria	Actinobacteria	NA	NA	NA	NA	Actinobacteria_bacterium_13_1_20CM_4_69_9	v_contig_10775	Viruses	Uroviricota	Caudoviricetes	Caudovirales	Siphoviridae
tRNAMatch	T1_2.791138	Bacteria	Actinobacteria	Actinomycetia	Corynebacteriales	Gordoniaceae	Gordonia	Gordonia_polyisoprenivorans	v_contig_23395	Viruses	Uroviricota	Caudoviricetes	Caudovirales	Siphoviridae
tRNAMatch	T1_2.803125	Bacteria	Acidobacteria	NA	NA	NA	NA	Acidobacteria_bacterium_Mor1	v_contig_17585	Viruses	Uroviricota	Caudoviricetes	Caudovirales	Siphoviridae
tRNAMatch	T1_2.803125	Bacteria	Acidobacteria	NA	NA	NA	NA	Acidobacteria_bacterium_Mor1	v_contig_11828	Viruses	Uroviricota	Caudoviricetes	Caudovirales	Siphoviridae
tRNAMatch	T1_2.846891	Bacteria	Acidobacteria	NA	NA	NA	NA	Acidobacteria_bacterium	v_contig_10648	Viruses	Uroviricota	Caudoviricetes	Caudovirales	Unclassified
tRNAMatch	T1_2.846891	Bacteria	Acidobacteria	NA	NA	NA	NA	Acidobacteria_bacterium	v_contig_3128	Viruses	Uroviricota	Caudoviricetes	Caudovirales	Unclassified
tRNAMatch	T1_2.846891	Bacteria	Acidobacteria	NA	NA	NA	NA	Acidobacteria_bacterium	v_contig_22439	Viruses	Uroviricota	Caudoviricetes	Caudovirales	Unclassified
tRNAMatch	T1_2.846891	Bacteria	Acidobacteria	NA	NA	NA	NA	Acidobacteria_bacterium	v_contig_19787	Viruses	Uroviricota	Caudoviricetes	Caudovirales	Unclassified
tRNAMatch	T1_2.846891	Bacteria	Acidobacteria	NA	NA	NA	NA	Acidobacteria_bacterium	v_contig_18868	Viruses	Uroviricota	Caudoviricetes	Caudovirales	Unclassified
tRNAMatch	T1_2.846891	Bacteria	Acidobacteria	NA	NA	NA	NA	Acidobacteria_bacterium	v_contig_12856	Viruses	Uroviricota	Caudoviricetes	Caudovirales	Siphoviridae
tRNAMatch	T1_2.846891	Bacteria	Acidobacteria	NA	NA	NA	NA	Acidobacteria_bacterium	v_contig_2081	Viruses				Unclassified
tRNAMatch	T1_3.68063	Bacteria	Proteobacteria	Alphaproteobacteria	Rhodospirillales	NA	NA	Rhodospirillales_bacterium_CG15_BIG_FIL_POST_REV_8_21_14_020_66_15	v_contig_14017	Viruses	Uroviricota	Caudoviricetes	Caudovirales	Unclassified
tRNAMatch	T1_3.70343	Bacteria	Proteobacteria	Gammaproteobacteria	Xanthomonadales	Xanthomonadaceae			v_contig_10603	Viruses	Uroviricota	Caudoviricetes	Caudovirales	Myoviridae
tRNAMatch	T1_3.99156	Bacteria	Acidobacteria	NA	NA	NA	NA	Acidobacteria_bacterium	v_contig_10603	Viruses	Uroviricota	Caudoviricetes	Caudovirales	Myoviridae
tRNAMatch	T1_3.125771	Bacteria	Actinobacteria	Thermoleophilia	Solirubrobacterales	Solirubrobacteraceae	Solirubrobacter	Solirubrobacter_soli	v_contig_2826	Viruses	Uroviricota	Caudoviricetes	Caudovirales	Unclassified
tRNAMatch	T1_3.169941	Bacteria	Acidobacteria	Blastocatellia	NA	NA	NA	Blastocatellia_bacterium	v_contig_7500	Viruses	Uroviricota	Caudoviricetes	Caudovirales	Siphoviridae
tRNAMatch	T1_3.174127	Bacteria	Actinobacteria	Actinomycetia	Streptomycetales	Streptomycetaceae	Streptomyces	Streptomyces_sp_cf386	v_contig_16741	Viruses	Uroviricota	Caudoviricetes	Caudovirales	Unclassified
tRNAMatch	T1_3.188412	Bacteria	Actinobacteria	Rubrobacteria	Gaiellales	Gaiellaceae	Gaiella	Gaiella_occulta	v_contig_12455	Viruses	Uroviricota	Caudoviricetes	Caudovirales	Myoviridae
tRNAMatch	T1_3.198420	Bacteria	Proteobacteria	NA	NA	NA	NA	Proteobacteria_bacterium	v_contig_20850	Viruses	Uroviricota	Caudoviricetes	Caudovirales	Siphoviridae
tRNAMatch	T1_3.198420	Bacteria	Proteobacteria	NA	NA	NA	NA	Proteobacteria_bacterium	v_contig_14017	Viruses	Uroviricota	Caudoviricetes	Caudovirales	Unclassified
tRNAMatch	T1_3.215499	Bacteria	Proteobacteria	Alphaproteobacteria	Hyphomicrobiales	Hyphomicrobiaceae	Methyloceanibacter	Methyloceanibacter_superfactus	v_contig_15195	Viruses	Uroviricota	Caudoviricetes	Caudovirales	Unclassified
tRNAMatch	T1_3.217201	Bacteria	Proteobacteria	Deltaproteobacteria					v_contig_504	Viruses	Uroviricota	Caudoviricetes	Caudovirales	Unclassified
tRNAMatch	T1_3.233903	Bacteria	Actinobacteria	Actinomycetia					v_contig_17422	Viruses	Uroviricota	Caudoviricetes	Caudovirales	Siphoviridae
tRNAMatch	T1_3.237535	Bacteria	Actinobacteria	Thermoleophilia	Solirubrobacterales	NA	NA	Solirubrobacterales_bacterium_70-9	v_contig_15739	Viruses	Uroviricota	Caudoviricetes	Caudovirales	Siphoviridae
tRNAMatch	T1_3.278171	Bacteria	Proteobacteria	Alphaproteobacteria	Hyphomicrobiales				v_contig_23743	Viruses	Uroviricota	Caudoviricetes	Caudovirales	Unclassified
tRNAMatch	T1_3.278171	Bacteria	Proteobacteria	Alphaproteobacteria	Hyphomicrobiales				v_contig_16311	Viruses	Uroviricota	Caudoviricetes	Caudovirales	Unclassified
tRNAMatch	T1_3.278171	Bacteria	Proteobacteria	Alphaproteobacteria	Hyphomicrobiales				v_contig_11598	Viruses	Uroviricota	Caudoviricetes	Caudovirales	Siphoviridae
tRNAMatch	T1_3.278171	Bacteria	Proteobacteria	Alphaproteobacteria	Hyphomicrobiales				v_contig_1960	Viruses	Uroviricota	Caudoviricetes	Caudovirales	Siphoviridae
tRNAMatch	T1_3.307836	Bacteria	Proteobacteria	Alphaproteobacteria	Hyphomicrobiales	Hyphomicrobiaceae	Hyphomicrobium	Hyphomicrobium_sp_CS1GBMeth3	v_contig_15195	Viruses	Uroviricota	Caudoviricetes	Caudovirales	Unclassified
tRNAMatch	T1_3.307836	Bacteria	Proteobacteria	Alphaproteobacteria	Hyphomicrobiales	Hyphomicrobiaceae	Hyphomicrobium	Hyphomicrobium_sp_CS1GBMeth3	v_contig_13862	Viruses	Uroviricota	Caudoviricetes	Caudovirales	Siphoviridae
tRNAMatch	T1_3.335335	Bacteria	Acidobacteria	NA	NA	NA	NA	Acidobacteria_bacterium	v_contig_2384	Viruses	Uroviricota	Caudoviricetes	Caudovirales	Unclassified
tRNAMatch	T1_3.335335	Bacteria	Acidobacteria	NA	NA	NA	NA	Acidobacteria_bacterium	v_contig_5683	Viruses	Uroviricota	Caudoviricetes	Caudovirales	Myoviridae
tRNAMatch	T1_3.335335	Bacteria	Acidobacteria	NA	NA	NA	NA	Acidobacteria_bacterium	v_contig_21894	Viruses	Uroviricota	Caudoviricetes	Caudovirales	Siphoviridae
tRNAMatch	T1_3.335335	Bacteria	Acidobacteria	NA	NA	NA	NA	Acidobacteria_bacterium	v_contig_22678	Viruses	Uroviricota	Caudoviricetes	Caudovirales	Unclassified
tRNAMatch	T1_3.335335	Bacteria	Acidobacteria	NA	NA	NA	NA	Acidobacteria_bacterium	v_contig_18320	Viruses				Unclassified
tRNAMatch	T1_3.379147	Bacteria	Acidobacteria	Vicinamibacteria	NA	Vicinamibacteraceae	Luteitalea	Luteitalea_pratensis	v_contig_7500	Viruses	Uroviricota	Caudoviricetes	Caudovirales	Siphoviridae
tRNAMatch	T1_3.412615	Bacteria	Actinobacteria	Actinomycetia	Micrococcales	Intrasporangiaceae	Pedococcus	Pedococcus_cremeus	v_contig_11936	Viruses	Uroviricota	Caudoviricetes	Caudovirales	Siphoviridae
tRNAMatch	T1_3.450969	Bacteria	Actinobacteria	Actinomycetia	Streptomycetales	Streptomycetaceae	Streptomyces	Streptomyces_katrae	v_contig_20557	Viruses	Uroviricota	Caudoviricetes	Caudovirales	Unclassified
tRNAMatch	T1_3.481022	Bacteria	Actinobacteria	Actinomycetia	Streptosporangiales	Thermomonosporaceae	Actinomadura	Actinomadura_madurae	v_contig_10044	Viruses	Uroviricota	Caudoviricetes	Caudovirales	Myoviridae
tRNAMatch	T1_3.518031	Bacteria	Proteobacteria	Alphaproteobacteria	Hyphomicrobiales	Rhizobiaceae	Rhizobium	Rhizobium_giardinii	v_contig_15195	Viruses	Uroviricota	Caudoviricetes	Caudovirales	Unclassified
tRNAMatch	T1_3.518031	Bacteria	Proteobacteria	Alphaproteobacteria	Hyphomicrobiales	Rhizobiaceae	Rhizobium	Rhizobium_giardinii	v_contig_13862	Viruses	Uroviricota	Caudoviricetes	Caudovirales	Siphoviridae
tRNAMatch	T1_3.566862	Bacteria	Actinobacteria	Actinomycetia					v_contig_13727	Viruses	Uroviricota	Caudoviricetes	Caudovirales	Myoviridae
tRNAMatch	T1_3.580792	Bacteria	Gemmatimonadetes	NA	NA	NA	NA	Gemmatimonadetes_bacterium	v_contig_10603	Viruses	Uroviricota	Caudoviricetes	Caudovirales	Myoviridae
tRNAMatch	T1_3.601095	Bacteria	Actinobacteria	Actinomycetia	Streptosporangiales	Thermomonosporaceae	Actinocorallia	Actinocorallia_populi	v_contig_2162	Viruses	Uroviricota	Caudoviricetes	Caudovirales	Unclassified
tRNAMatch	T1_3.611251	Bacteria	Actinobacteria	Actinomycetia	Pseudonocardiales	Pseudonocardiaceae	Actinokineospora	Actinokineospora_alba	v_contig_9327	Viruses	Uroviricota	Caudoviricetes	Caudovirales	Siphoviridae
tRNAMatch	T1_3.664987	Bacteria	Actinobacteria	Actinomycetia	Pseudonocardiales	Pseudonocardiaceae	Thermocrispum	Thermocrispum_agreste	v_contig_14017	Viruses	Uroviricota	Caudoviricetes	Caudovirales	Unclassified
tRNAMatch	T1_3.664987	Bacteria	Actinobacteria	Actinomycetia	Pseudonocardiales	Pseudonocardiaceae	Thermocrispum	Thermocrispum_agreste	v_contig_20850	Viruses	Uroviricota	Caudoviricetes	Caudovirales	Siphoviridae
tRNAMatch	T1_3.679713	Bacteria	Chloroflexi	NA	NA	NA	NA	Chloroflexi_bacterium	v_contig_11016	Viruses	Uroviricota	Caudoviricetes	Caudovirales	Siphoviridae
tRNAMatch	T1_3.679713	Bacteria	Chloroflexi	NA	NA	NA	NA	Chloroflexi_bacterium	v_contig_7842	Viruses	Uroviricota	Caudoviricetes	Caudovirales	Unclassified
tRNAMatch	T1_3.679800	Bacteria	Planctomycetes	Planctomycetia	Planctomycetales	Planctomycetaceae	NA	Planctomycetaceae_bacterium	v_contig_12301	Viruses	Uroviricota	Caudoviricetes	Caudovirales	Siphoviridae
tRNAMatch	T1_3.679800	Bacteria	Planctomycetes	Planctomycetia	Planctomycetales	Planctomycetaceae	NA	Planctomycetaceae_bacterium	v_contig_21138	Viruses	Uroviricota	Caudoviricetes	Caudovirales	Siphoviridae
tRNAMatch	T1_3.679800	Bacteria	Planctomycetes	Planctomycetia	Planctomycetales	Planctomycetaceae	NA	Planctomycetaceae_bacterium	v_contig_8930	Viruses	Uroviricota	Caudoviricetes	Caudovirales	Siphoviridae
tRNAMatch	T1_3.679800	Bacteria	Planctomycetes	Planctomycetia	Planctomycetales	Planctomycetaceae	NA	Planctomycetaceae_bacterium	v_contig_20266	Viruses	Uroviricota	Caudoviricetes	Caudovirales	Siphoviridae
tRNAMatch	T1_3.679800	Bacteria	Planctomycetes	Planctomycetia	Planctomycetales	Planctomycetaceae	NA	Planctomycetaceae_bacterium	v_contig_15165	Viruses	Uroviricota	Caudoviricetes	Caudovirales	Siphoviridae
tRNAMatch	T1_3.681626	Bacteria	Proteobacteria	Gammaproteobacteria	NA	NA	NA	Gammaproteobacteria_bacterium	v_contig_62	Viruses	Uroviricota	Caudoviricetes	Caudovirales	Unclassified
tRNAMatch	T1_3.714706	Bacteria	Proteobacteria	Alphaproteobacteria	Hyphomicrobiales	Hyphomicrobiaceae	Methyloceanibacter	Methyloceanibacter_superfactus	v_contig_14017	Viruses	Uroviricota	Caudoviricetes	Caudovirales	Unclassified
tRNAMatch	T1_3.717601	Bacteria	Proteobacteria	Alphaproteobacteria	Hyphomicrobiales	Methylobacteriaceae	Microvirga	Microvirga_ossetica	v_contig_21398	Viruses	Uroviricota	Caudoviricetes	Caudovirales	Siphoviridae
tRNAMatch	T2_1.1816	Bacteria	Acidobacteria	NA	NA	NA	NA	Acidobacteria_bacterium	v_contig_62	Viruses	Uroviricota	Caudoviricetes	Caudovirales	Unclassified
tRNAMatch	T2_1.22895	Bacteria	Acidobacteria	Blastocatellia	NA	NA	NA	Blastocatellia_bacterium	v_contig_14190	Viruses	Uroviricota	Caudoviricetes	Caudovirales	Siphoviridae
tRNAMatch	T2_1.26782	Bacteria	Actinobacteria	Actinomycetia	Frankiales	Frankiaceae	Frankia		v_contig_17318	Viruses	Uroviricota	Caudoviricetes	Caudovirales	Myoviridae
tRNAMatch	T2_1.29239	Bacteria	Actinobacteria	Actinomycetia	Propionibacteriales	Nocardioidaceae	Marmoricola	Marmoricola_solisilvae	v_contig_14380	Viruses	Uroviricota	Caudoviricetes	Caudovirales	Siphoviridae
tRNAMatch	T2_1.29239	Bacteria	Actinobacteria	Actinomycetia	Propionibacteriales	Nocardioidaceae	Marmoricola	Marmoricola_solisilvae	v_contig_13780	Viruses	Uroviricota	Caudoviricetes	Caudovirales	Siphoviridae
tRNAMatch	T2_1.44745	Bacteria	Acidobacteria	NA	NA	NA	NA	Acidobacteria_bacterium	v_contig_354	Viruses				Unclassified
tRNAMatch	T2_1.50992	Bacteria	Proteobacteria	Betaproteobacteria	Rhodocyclales	Zoogloeaceae			v_contig_7566	Viruses				Unclassified
tRNAMatch	T2_1.50992	Bacteria	Proteobacteria	Betaproteobacteria	Rhodocyclales	Zoogloeaceae			v_contig_12	Viruses	Uroviricota	Caudoviricetes	Caudovirales	Podoviridae
tRNAMatch	T2_1.72177	Bacteria	Unclassified	NA	NA	NA	NA	uncultured_bacterium	v_contig_24322	Viruses	Uroviricota	Caudoviricetes	Caudovirales	Unclassified
tRNAMatch	T2_1.72177	Bacteria	Unclassified	NA	NA	NA	NA	uncultured_bacterium	v_contig_17982	Viruses	Uroviricota	Caudoviricetes	Caudovirales	Myoviridae
tRNAMatch	T2_1.72177	Bacteria	Unclassified	NA	NA	NA	NA	uncultured_bacterium	v_contig_17161	Viruses				Unclassified
tRNAMatch	T2_1.72177	Bacteria	Unclassified	NA	NA	NA	NA	uncultured_bacterium	v_contig_13976	Viruses				Unclassified
tRNAMatch	T2_1.72177	Bacteria	Unclassified	NA	NA	NA	NA	uncultured_bacterium	v_contig_10492	Viruses				Unclassified
tRNAMatch	T2_1.72177	Bacteria	Unclassified	NA	NA	NA	NA	uncultured_bacterium	v_contig_7696	Viruses	Uroviricota	Caudoviricetes	Caudovirales	Siphoviridae
tRNAMatch	T2_1.72177	Bacteria	Unclassified	NA	NA	NA	NA	uncultured_bacterium	v_contig_3937	Viruses	Uroviricota	Caudoviricetes	Caudovirales	Unclassified
tRNAMatch	T2_1.72177	Bacteria	Unclassified	NA	NA	NA	NA	uncultured_bacterium	v_contig_23949	Viruses	Uroviricota	Caudoviricetes	Caudovirales	Unclassified
tRNAMatch	T2_1.72177	Bacteria	Unclassified	NA	NA	NA	NA	uncultured_bacterium	v_contig_9698	Viruses				Unclassified
tRNAMatch	T2_1.72177	Bacteria	Unclassified	NA	NA	NA	NA	uncultured_bacterium	v_contig_18320	Viruses				Unclassified
tRNAMatch	T2_1.72177	Bacteria	Unclassified	NA	NA	NA	NA	uncultured_bacterium	v_contig_21894	Viruses	Uroviricota	Caudoviricetes	Caudovirales	Siphoviridae
tRNAMatch	T2_1.72177	Bacteria	Unclassified	NA	NA	NA	NA	uncultured_bacterium	v_contig_22678	Viruses	Uroviricota	Caudoviricetes	Caudovirales	Unclassified
tRNAMatch	T2_1.112430	Bacteria	Proteobacteria	Alphaproteobacteria	Sphingomonadales	Erythrobacteraceae	Altererythrobacter	Altererythrobacter_sp_Root672	v_contig_2826	Viruses	Uroviricota	Caudoviricetes	Caudovirales	Unclassified
tRNAMatch	T2_1.145862	Bacteria	Acidobacteria	NA	NA	NA	NA	Acidobacteria_bacterium	v_contig_13738	Viruses				Unclassified
tRNAMatch	T2_1.156085	Bacteria	Actinobacteria	Actinomycetia	Micromonosporales	Micromonosporaceae	Micromonospora	Micromonospora_rosaria	v_contig_12641	Viruses	Uroviricota	Caudoviricetes	Caudovirales	Siphoviridae
tRNAMatch	T2_1.168887	Bacteria	Actinobacteria	Rubrobacteria	Rubrobacterales	Rubrobacteraceae	Rubrobacter	Rubrobacter_indicoceani	v_contig_62	Viruses	Uroviricota	Caudoviricetes	Caudovirales	Unclassified
tRNAMatch	T2_1.216248	Bacteria	Actinobacteria	Actinomycetia	Pseudonocardiales	Pseudonocardiaceae	Kutzneria	Kutzneria_buriramensis	v_contig_23950	Viruses	Uroviricota	Caudoviricetes	Caudovirales	Siphoviridae
tRNAMatch	T2_1.216248	Bacteria	Actinobacteria	Actinomycetia	Pseudonocardiales	Pseudonocardiaceae	Kutzneria	Kutzneria_buriramensis	v_contig_23154	Viruses	Uroviricota	Caudoviricetes	Caudovirales	Siphoviridae
tRNAMatch	T2_1.216248	Bacteria	Actinobacteria	Actinomycetia	Pseudonocardiales	Pseudonocardiaceae	Kutzneria	Kutzneria_buriramensis	v_contig_3647	Viruses	Uroviricota	Caudoviricetes	Caudovirales	Siphoviridae
tRNAMatch	T2_1.218375	Bacteria	Acidobacteria	NA	NA	NA	NA	Acidobacteria_bacterium	v_contig_24739	X__NCLDV				Unclassified
tRNAMatch	T2_1.218375	Bacteria	Acidobacteria	NA	NA	NA	NA	Acidobacteria_bacterium	v_contig_22068	Viruses	Uroviricota	Caudoviricetes	Caudovirales	Unclassified
tRNAMatch	T2_1.218375	Bacteria	Acidobacteria	NA	NA	NA	NA	Acidobacteria_bacterium	v_contig_15232	Viruses				Unclassified
tRNAMatch	T2_1.218375	Bacteria	Acidobacteria	NA	NA	NA	NA	Acidobacteria_bacterium	v_contig_11114	Viruses	Uroviricota	Caudoviricetes	Caudovirales	Siphoviridae
tRNAMatch	T2_1.218375	Bacteria	Acidobacteria	NA	NA	NA	NA	Acidobacteria_bacterium	v_contig_8184	Viruses	Uroviricota	Caudoviricetes	Caudovirales	Unclassified
tRNAMatch	T2_1.218375	Bacteria	Acidobacteria	NA	NA	NA	NA	Acidobacteria_bacterium	v_contig_5563	Viruses	Uroviricota	Caudoviricetes	Caudovirales	Unclassified
tRNAMatch	T2_1.218375	Bacteria	Acidobacteria	NA	NA	NA	NA	Acidobacteria_bacterium	v_contig_4515	Viruses				Unclassified
tRNAMatch	T2_1.218375	Bacteria	Acidobacteria	NA	NA	NA	NA	Acidobacteria_bacterium	v_contig_20154	Viruses	Uroviricota	Caudoviricetes	Caudovirales	Siphoviridae
tRNAMatch	T2_1.218375	Bacteria	Acidobacteria	NA	NA	NA	NA	Acidobacteria_bacterium	v_contig_12580	Viruses	Uroviricota	Caudoviricetes	Caudovirales	Siphoviridae
tRNAMatch	T2_1.218375	Bacteria	Acidobacteria	NA	NA	NA	NA	Acidobacteria_bacterium	v_contig_22735	Viruses				Unclassified
tRNAMatch	T2_1.218375	Bacteria	Acidobacteria	NA	NA	NA	NA	Acidobacteria_bacterium	v_contig_7265	Viruses	Uroviricota	Caudoviricetes	Caudovirales	Unclassified
tRNAMatch	T2_1.218375	Bacteria	Acidobacteria	NA	NA	NA	NA	Acidobacteria_bacterium	v_contig_5047	Viruses	Uroviricota	Caudoviricetes	Caudovirales	Unclassified
tRNAMatch	T2_1.235898	Bacteria	Proteobacteria	Alphaproteobacteria	NA	NA	NA	Alphaproteobacteria_bacterium_RIFCSPHIGHO2_12_FULL_66_14	v_contig_13621	Viruses	Uroviricota	Caudoviricetes	Caudovirales	Unclassified
tRNAMatch	T2_1.235898	Bacteria	Proteobacteria	Alphaproteobacteria	NA	NA	NA	Alphaproteobacteria_bacterium_RIFCSPHIGHO2_12_FULL_66_14	v_contig_6492	Viruses	Hofneiviricota	Faserviricetes	Tubulavirales	Inoviridae
tRNAMatch	T2_1.235961	Bacteria	Proteobacteria	Alphaproteobacteria	Sphingomonadales	Sphingomonadaceae	Sphingomonas	Sphingomonas_edaphi	v_contig_1672	Viruses				Unclassified
tRNAMatch	T2_1.235961	Bacteria	Proteobacteria	Alphaproteobacteria	Sphingomonadales	Sphingomonadaceae	Sphingomonas	Sphingomonas_edaphi	v_contig_12107	Viruses	Uroviricota	Caudoviricetes	Caudovirales	Unclassified
tRNAMatch	T2_1.235961	Bacteria	Proteobacteria	Alphaproteobacteria	Sphingomonadales	Sphingomonadaceae	Sphingomonas	Sphingomonas_edaphi	v_contig_22045	Viruses	Uroviricota	Caudoviricetes	Caudovirales	Unclassified
tRNAMatch	T2_1.235961	Bacteria	Proteobacteria	Alphaproteobacteria	Sphingomonadales	Sphingomonadaceae	Sphingomonas	Sphingomonas_edaphi	v_contig_11014	Viruses	Uroviricota	Caudoviricetes	Caudovirales	Siphoviridae
tRNAMatch	T2_1.235961	Bacteria	Proteobacteria	Alphaproteobacteria	Sphingomonadales	Sphingomonadaceae	Sphingomonas	Sphingomonas_edaphi	v_contig_1236	Viruses	Uroviricota	Caudoviricetes	Caudovirales	Siphoviridae
tRNAMatch	T2_1.235961	Bacteria	Proteobacteria	Alphaproteobacteria	Sphingomonadales	Sphingomonadaceae	Sphingomonas	Sphingomonas_edaphi	v_contig_673	Viruses	Uroviricota	Caudoviricetes	Caudovirales	Siphoviridae
tRNAMatch	T2_1.242457	Bacteria	Proteobacteria	Alphaproteobacteria	Hyphomicrobiales	Bradyrhizobiaceae	Bradyrhizobium	Bradyrhizobium_sp_YR681	v_contig_15195	Viruses	Uroviricota	Caudoviricetes	Caudovirales	Unclassified
tRNAMatch	T2_1.242457	Bacteria	Proteobacteria	Alphaproteobacteria	Hyphomicrobiales	Bradyrhizobiaceae	Bradyrhizobium	Bradyrhizobium_sp_YR681	v_contig_13862	Viruses	Uroviricota	Caudoviricetes	Caudovirales	Siphoviridae
tRNAMatch	T2_1.242464	Bacteria	Actinobacteria	Actinomycetia	Micrococcales	Intrasporangiaceae	Terrabacter	Terrabacter_tumescens	v_contig_9327	Viruses	Uroviricota	Caudoviricetes	Caudovirales	Siphoviridae
tRNAMatch	T2_1.242464	Bacteria	Actinobacteria	Actinomycetia	Micrococcales	Intrasporangiaceae	Terrabacter	Terrabacter_tumescens	v_contig_15899	Viruses	Uroviricota	Caudoviricetes	Caudovirales	Siphoviridae
tRNAMatch	T2_1.242464	Bacteria	Actinobacteria	Actinomycetia	Micrococcales	Intrasporangiaceae	Terrabacter	Terrabacter_tumescens	v_contig_12503	Viruses	Uroviricota	Caudoviricetes	Caudovirales	Siphoviridae
tRNAMatch	T2_1.242464	Bacteria	Actinobacteria	Actinomycetia	Micrococcales	Intrasporangiaceae	Terrabacter	Terrabacter_tumescens	v_contig_9729	Viruses	Uroviricota	Caudoviricetes	Caudovirales	Siphoviridae
tRNAMatch	T2_1.249202	Bacteria	Acidobacteria	NA	NA	NA	NA	Acidobacteria_bacterium	v_contig_10648	Viruses	Uroviricota	Caudoviricetes	Caudovirales	Unclassified
tRNAMatch	T2_1.249202	Bacteria	Acidobacteria	NA	NA	NA	NA	Acidobacteria_bacterium	v_contig_3128	Viruses	Uroviricota	Caudoviricetes	Caudovirales	Unclassified
tRNAMatch	T2_1.249202	Bacteria	Acidobacteria	NA	NA	NA	NA	Acidobacteria_bacterium	v_contig_22439	Viruses	Uroviricota	Caudoviricetes	Caudovirales	Unclassified
tRNAMatch	T2_1.249202	Bacteria	Acidobacteria	NA	NA	NA	NA	Acidobacteria_bacterium	v_contig_19787	Viruses	Uroviricota	Caudoviricetes	Caudovirales	Unclassified
tRNAMatch	T2_1.249202	Bacteria	Acidobacteria	NA	NA	NA	NA	Acidobacteria_bacterium	v_contig_18868	Viruses	Uroviricota	Caudoviricetes	Caudovirales	Unclassified
tRNAMatch	T2_1.249202	Bacteria	Acidobacteria	NA	NA	NA	NA	Acidobacteria_bacterium	v_contig_12856	Viruses	Uroviricota	Caudoviricetes	Caudovirales	Siphoviridae
tRNAMatch	T2_1.249202	Bacteria	Acidobacteria	NA	NA	NA	NA	Acidobacteria_bacterium	v_contig_2081	Viruses				Unclassified
tRNAMatch	T2_1.272232	Bacteria	Chloroflexi	NA	NA	NA	NA	Chloroflexi_bacterium	v_contig_9195	Viruses				Unclassified
tRNAMatch	T2_1.281500	Bacteria	Acidobacteria	Blastocatellia	NA	NA	NA	Blastocatellia_bacterium	v_contig_10257	Viruses				Unclassified
tRNAMatch	T2_1.281500	Bacteria	Acidobacteria	Blastocatellia	NA	NA	NA	Blastocatellia_bacterium	v_contig_23876	Viruses				Unclassified
tRNAMatch	T2_1.281500	Bacteria	Acidobacteria	Blastocatellia	NA	NA	NA	Blastocatellia_bacterium	v_contig_7665	Viruses				Unclassified
tRNAMatch	T2_1.281500	Bacteria	Acidobacteria	Blastocatellia	NA	NA	NA	Blastocatellia_bacterium	v_contig_4223	Viruses	Uroviricota	Caudoviricetes	Caudovirales	Unclassified
tRNAMatch	T2_1.281500	Bacteria	Acidobacteria	Blastocatellia	NA	NA	NA	Blastocatellia_bacterium	v_contig_11863	Viruses	Uroviricota	Caudoviricetes	Caudovirales	Unclassified
tRNAMatch	T2_1.287706	Bacteria	Acidobacteria	NA	NA	NA	NA	Acidobacteria_bacterium	v_contig_10775	Viruses	Uroviricota	Caudoviricetes	Caudovirales	Siphoviridae
tRNAMatch	T2_1.303599	Bacteria	Proteobacteria	NA	NA	NA	NA	Proteobacteria_bacterium	v_contig_24739	X__NCLDV				Unclassified
tRNAMatch	T2_1.303599	Bacteria	Proteobacteria	NA	NA	NA	NA	Proteobacteria_bacterium	v_contig_22068	Viruses	Uroviricota	Caudoviricetes	Caudovirales	Unclassified
tRNAMatch	T2_1.303599	Bacteria	Proteobacteria	NA	NA	NA	NA	Proteobacteria_bacterium	v_contig_15232	Viruses				Unclassified
tRNAMatch	T2_1.303599	Bacteria	Proteobacteria	NA	NA	NA	NA	Proteobacteria_bacterium	v_contig_11114	Viruses	Uroviricota	Caudoviricetes	Caudovirales	Siphoviridae
tRNAMatch	T2_1.303599	Bacteria	Proteobacteria	NA	NA	NA	NA	Proteobacteria_bacterium	v_contig_8184	Viruses	Uroviricota	Caudoviricetes	Caudovirales	Unclassified
tRNAMatch	T2_1.303599	Bacteria	Proteobacteria	NA	NA	NA	NA	Proteobacteria_bacterium	v_contig_5563	Viruses	Uroviricota	Caudoviricetes	Caudovirales	Unclassified
tRNAMatch	T2_1.303599	Bacteria	Proteobacteria	NA	NA	NA	NA	Proteobacteria_bacterium	v_contig_4515	Viruses				Unclassified
tRNAMatch	T2_1.303599	Bacteria	Proteobacteria	NA	NA	NA	NA	Proteobacteria_bacterium	v_contig_20154	Viruses	Uroviricota	Caudoviricetes	Caudovirales	Siphoviridae
tRNAMatch	T2_1.303599	Bacteria	Proteobacteria	NA	NA	NA	NA	Proteobacteria_bacterium	v_contig_12580	Viruses	Uroviricota	Caudoviricetes	Caudovirales	Siphoviridae
tRNAMatch	T2_1.303599	Bacteria	Proteobacteria	NA	NA	NA	NA	Proteobacteria_bacterium	v_contig_22735	Viruses				Unclassified
tRNAMatch	T2_1.303599	Bacteria	Proteobacteria	NA	NA	NA	NA	Proteobacteria_bacterium	v_contig_7265	Viruses	Uroviricota	Caudoviricetes	Caudovirales	Unclassified
tRNAMatch	T2_1.303599	Bacteria	Proteobacteria	NA	NA	NA	NA	Proteobacteria_bacterium	v_contig_5047	Viruses	Uroviricota	Caudoviricetes	Caudovirales	Unclassified
tRNAMatch	T2_1.305963	Bacteria	Proteobacteria	Betaproteobacteria					v_contig_14190	Viruses	Uroviricota	Caudoviricetes	Caudovirales	Siphoviridae
tRNAMatch	T2_1.333569	Bacteria	Chloroflexi	NA	NA	NA	NA	Chloroflexi_bacterium	v_contig_1131	Viruses	Uroviricota	Caudoviricetes	Caudovirales	Unclassified
tRNAMatch	T2_1.333569	Bacteria	Chloroflexi	NA	NA	NA	NA	Chloroflexi_bacterium	v_contig_1688	Viruses	Uroviricota	Caudoviricetes	Caudovirales	Unclassified
tRNAMatch	T2_1.341732	Bacteria	Chloroflexi						v_contig_2605	Viruses	Uroviricota	Caudoviricetes	Caudovirales	Unclassified
tRNAMatch	T2_1.347038	Bacteria	Actinobacteria	Actinomycetia	Micromonosporales	Micromonosporaceae	Salinispora	Salinispora_pacifica	v_contig_23950	Viruses	Uroviricota	Caudoviricetes	Caudovirales	Siphoviridae
tRNAMatch	T2_1.347038	Bacteria	Actinobacteria	Actinomycetia	Micromonosporales	Micromonosporaceae	Salinispora	Salinispora_pacifica	v_contig_18802	Viruses	Uroviricota	Caudoviricetes	Caudovirales	Siphoviridae
tRNAMatch	T2_1.347038	Bacteria	Actinobacteria	Actinomycetia	Micromonosporales	Micromonosporaceae	Salinispora	Salinispora_pacifica	v_contig_16294	Viruses	Uroviricota	Caudoviricetes	Caudovirales	Siphoviridae
tRNAMatch	T2_1.347038	Bacteria	Actinobacteria	Actinomycetia	Micromonosporales	Micromonosporaceae	Salinispora	Salinispora_pacifica	v_contig_13963	Viruses				Unclassified
tRNAMatch	T2_1.347038	Bacteria	Actinobacteria	Actinomycetia	Micromonosporales	Micromonosporaceae	Salinispora	Salinispora_pacifica	v_contig_3647	Viruses	Uroviricota	Caudoviricetes	Caudovirales	Siphoviridae
tRNAMatch	T2_1.376396	Bacteria	Unclassified	NA	NA	NA	NA	uncultured_bacterium	v_contig_21894	Viruses	Uroviricota	Caudoviricetes	Caudovirales	Siphoviridae
tRNAMatch	T2_1.376396	Bacteria	Unclassified	NA	NA	NA	NA	uncultured_bacterium	v_contig_2384	Viruses	Uroviricota	Caudoviricetes	Caudovirales	Unclassified
tRNAMatch	T2_1.376396	Bacteria	Unclassified	NA	NA	NA	NA	uncultured_bacterium	v_contig_22678	Viruses	Uroviricota	Caudoviricetes	Caudovirales	Unclassified
tRNAMatch	T2_1.376396	Bacteria	Unclassified	NA	NA	NA	NA	uncultured_bacterium	v_contig_5683	Viruses	Uroviricota	Caudoviricetes	Caudovirales	Myoviridae
tRNAMatch	T2_1.376396	Bacteria	Unclassified	NA	NA	NA	NA	uncultured_bacterium	v_contig_24322	Viruses	Uroviricota	Caudoviricetes	Caudovirales	Unclassified
tRNAMatch	T2_1.376396	Bacteria	Unclassified	NA	NA	NA	NA	uncultured_bacterium	v_contig_18320	Viruses				Unclassified
tRNAMatch	T2_1.376396	Bacteria	Unclassified	NA	NA	NA	NA	uncultured_bacterium	v_contig_17982	Viruses	Uroviricota	Caudoviricetes	Caudovirales	Myoviridae
tRNAMatch	T2_1.376396	Bacteria	Unclassified	NA	NA	NA	NA	uncultured_bacterium	v_contig_17161	Viruses				Unclassified
tRNAMatch	T2_1.376396	Bacteria	Unclassified	NA	NA	NA	NA	uncultured_bacterium	v_contig_13976	Viruses				Unclassified
tRNAMatch	T2_1.376396	Bacteria	Unclassified	NA	NA	NA	NA	uncultured_bacterium	v_contig_10492	Viruses				Unclassified
tRNAMatch	T2_1.376396	Bacteria	Unclassified	NA	NA	NA	NA	uncultured_bacterium	v_contig_7696	Viruses	Uroviricota	Caudoviricetes	Caudovirales	Siphoviridae
tRNAMatch	T2_1.376396	Bacteria	Unclassified	NA	NA	NA	NA	uncultured_bacterium	v_contig_3937	Viruses	Uroviricota	Caudoviricetes	Caudovirales	Unclassified
tRNAMatch	T2_1.376396	Bacteria	Unclassified	NA	NA	NA	NA	uncultured_bacterium	v_contig_23949	Viruses	Uroviricota	Caudoviricetes	Caudovirales	Unclassified
tRNAMatch	T2_1.376396	Bacteria	Unclassified	NA	NA	NA	NA	uncultured_bacterium	v_contig_9698	Viruses				Unclassified
tRNAMatch	T2_1.388054	Bacteria	Gemmatimonadetes	NA	NA	NA	NA	Gemmatimonadetes_bacterium_HGW-Gemmatimonadetes-1	v_contig_10775	Viruses	Uroviricota	Caudoviricetes	Caudovirales	Siphoviridae
tRNAMatch	T2_1.417074	Bacteria	Acidobacteria						v_contig_504	Viruses	Uroviricota	Caudoviricetes	Caudovirales	Unclassified
tRNAMatch	T2_1.442146	Bacteria	Proteobacteria	Betaproteobacteria	Burkholderiales	NA	NA	Burkholderiales_bacterium_RIFCSPHIGHO2_12_FULL_69_20	v_contig_1067	Viruses	Uroviricota	Caudoviricetes	Caudovirales	Podoviridae
tRNAMatch	T2_1.474433	Bacteria	Calditrichaeota	NA	NA	NA	NA	Calditrichaeota_bacterium	v_contig_12493	Viruses	Uroviricota	Caudoviricetes	Caudovirales	Siphoviridae
tRNAMatch	T2_1.474433	Bacteria	Calditrichaeota	NA	NA	NA	NA	Calditrichaeota_bacterium	v_contig_6913	Viruses	Uroviricota	Caudoviricetes	Caudovirales	Siphoviridae
tRNAMatch	T2_1.477409	Bacteria	Bacteroidetes	Cytophagia	Cytophagales	Fulvivirgaceae	Chryseolinea		v_contig_9109	Viruses	Uroviricota	Caudoviricetes	Caudovirales	Unclassified
tRNAMatch	T2_1.488540	Bacteria	Acidobacteria	NA	NA	NA	NA	Acidobacteria_bacterium	v_contig_62	Viruses	Uroviricota	Caudoviricetes	Caudovirales	Unclassified
tRNAMatch	T2_1.534045	Bacteria	Acidobacteria	NA	NA	NA	NA	Acidobacteria_bacterium	v_contig_24739	X__NCLDV				Unclassified
tRNAMatch	T2_1.534045	Bacteria	Acidobacteria	NA	NA	NA	NA	Acidobacteria_bacterium	v_contig_22068	Viruses	Uroviricota	Caudoviricetes	Caudovirales	Unclassified
tRNAMatch	T2_1.534045	Bacteria	Acidobacteria	NA	NA	NA	NA	Acidobacteria_bacterium	v_contig_15232	Viruses				Unclassified
tRNAMatch	T2_1.534045	Bacteria	Acidobacteria	NA	NA	NA	NA	Acidobacteria_bacterium	v_contig_11114	Viruses	Uroviricota	Caudoviricetes	Caudovirales	Siphoviridae
tRNAMatch	T2_1.534045	Bacteria	Acidobacteria	NA	NA	NA	NA	Acidobacteria_bacterium	v_contig_8184	Viruses	Uroviricota	Caudoviricetes	Caudovirales	Unclassified
tRNAMatch	T2_1.534045	Bacteria	Acidobacteria	NA	NA	NA	NA	Acidobacteria_bacterium	v_contig_5563	Viruses	Uroviricota	Caudoviricetes	Caudovirales	Unclassified
tRNAMatch	T2_1.534045	Bacteria	Acidobacteria	NA	NA	NA	NA	Acidobacteria_bacterium	v_contig_4515	Viruses				Unclassified
tRNAMatch	T2_1.534045	Bacteria	Acidobacteria	NA	NA	NA	NA	Acidobacteria_bacterium	v_contig_20154	Viruses	Uroviricota	Caudoviricetes	Caudovirales	Siphoviridae
tRNAMatch	T2_1.534045	Bacteria	Acidobacteria	NA	NA	NA	NA	Acidobacteria_bacterium	v_contig_12580	Viruses	Uroviricota	Caudoviricetes	Caudovirales	Siphoviridae
tRNAMatch	T2_1.534045	Bacteria	Acidobacteria	NA	NA	NA	NA	Acidobacteria_bacterium	v_contig_22735	Viruses				Unclassified
tRNAMatch	T2_1.534045	Bacteria	Acidobacteria	NA	NA	NA	NA	Acidobacteria_bacterium	v_contig_7265	Viruses	Uroviricota	Caudoviricetes	Caudovirales	Unclassified
tRNAMatch	T2_1.534045	Bacteria	Acidobacteria	NA	NA	NA	NA	Acidobacteria_bacterium	v_contig_5047	Viruses	Uroviricota	Caudoviricetes	Caudovirales	Unclassified
tRNAMatch	T2_1.543384	Bacteria	Acidobacteria	NA	NA	NA	NA	Acidobacteria_bacterium	v_contig_17585	Viruses	Uroviricota	Caudoviricetes	Caudovirales	Siphoviridae
tRNAMatch	T2_1.543384	Bacteria	Acidobacteria	NA	NA	NA	NA	Acidobacteria_bacterium	v_contig_11828	Viruses	Uroviricota	Caudoviricetes	Caudovirales	Siphoviridae
tRNAMatch	T2_1.545279	Bacteria	Acidobacteria	Blastocatellia	NA	NA	NA	Blastocatellia_bacterium	v_contig_10648	Viruses	Uroviricota	Caudoviricetes	Caudovirales	Unclassified
tRNAMatch	T2_1.545279	Bacteria	Acidobacteria	Blastocatellia	NA	NA	NA	Blastocatellia_bacterium	v_contig_3128	Viruses	Uroviricota	Caudoviricetes	Caudovirales	Unclassified
tRNAMatch	T2_1.545279	Bacteria	Acidobacteria	Blastocatellia	NA	NA	NA	Blastocatellia_bacterium	v_contig_22439	Viruses	Uroviricota	Caudoviricetes	Caudovirales	Unclassified
tRNAMatch	T2_1.545279	Bacteria	Acidobacteria	Blastocatellia	NA	NA	NA	Blastocatellia_bacterium	v_contig_19787	Viruses	Uroviricota	Caudoviricetes	Caudovirales	Unclassified
tRNAMatch	T2_1.545279	Bacteria	Acidobacteria	Blastocatellia	NA	NA	NA	Blastocatellia_bacterium	v_contig_18868	Viruses	Uroviricota	Caudoviricetes	Caudovirales	Unclassified
tRNAMatch	T2_1.545279	Bacteria	Acidobacteria	Blastocatellia	NA	NA	NA	Blastocatellia_bacterium	v_contig_12856	Viruses	Uroviricota	Caudoviricetes	Caudovirales	Siphoviridae
tRNAMatch	T2_1.545279	Bacteria	Acidobacteria	Blastocatellia	NA	NA	NA	Blastocatellia_bacterium	v_contig_2081	Viruses				Unclassified
tRNAMatch	T2_1.550573	Bacteria	Acidobacteria	NA	NA	NA	NA	Acidobacteria_bacterium	v_contig_24739	X__NCLDV				Unclassified
tRNAMatch	T2_1.550573	Bacteria	Acidobacteria	NA	NA	NA	NA	Acidobacteria_bacterium	v_contig_15232	Viruses				Unclassified
tRNAMatch	T2_1.550573	Bacteria	Acidobacteria	NA	NA	NA	NA	Acidobacteria_bacterium	v_contig_11114	Viruses	Uroviricota	Caudoviricetes	Caudovirales	Siphoviridae
tRNAMatch	T2_1.550573	Bacteria	Acidobacteria	NA	NA	NA	NA	Acidobacteria_bacterium	v_contig_8184	Viruses	Uroviricota	Caudoviricetes	Caudovirales	Unclassified
tRNAMatch	T2_1.550573	Bacteria	Acidobacteria	NA	NA	NA	NA	Acidobacteria_bacterium	v_contig_4515	Viruses				Unclassified
tRNAMatch	T2_1.550573	Bacteria	Acidobacteria	NA	NA	NA	NA	Acidobacteria_bacterium	v_contig_5563	Viruses	Uroviricota	Caudoviricetes	Caudovirales	Unclassified
tRNAMatch	T2_1.550573	Bacteria	Acidobacteria	NA	NA	NA	NA	Acidobacteria_bacterium	v_contig_22068	Viruses	Uroviricota	Caudoviricetes	Caudovirales	Unclassified
tRNAMatch	T2_1.550573	Bacteria	Acidobacteria	NA	NA	NA	NA	Acidobacteria_bacterium	v_contig_20154	Viruses	Uroviricota	Caudoviricetes	Caudovirales	Siphoviridae
tRNAMatch	T2_1.550573	Bacteria	Acidobacteria	NA	NA	NA	NA	Acidobacteria_bacterium	v_contig_12580	Viruses	Uroviricota	Caudoviricetes	Caudovirales	Siphoviridae
tRNAMatch	T2_1.550573	Bacteria	Acidobacteria	NA	NA	NA	NA	Acidobacteria_bacterium	v_contig_22735	Viruses				Unclassified
tRNAMatch	T2_1.550573	Bacteria	Acidobacteria	NA	NA	NA	NA	Acidobacteria_bacterium	v_contig_7265	Viruses	Uroviricota	Caudoviricetes	Caudovirales	Unclassified
tRNAMatch	T2_1.550573	Bacteria	Acidobacteria	NA	NA	NA	NA	Acidobacteria_bacterium	v_contig_5047	Viruses	Uroviricota	Caudoviricetes	Caudovirales	Unclassified
tRNAMatch	T2_1.556496	Bacteria	Proteobacteria	Betaproteobacteria	NA	NA	NA	Betaproteobacteria_bacterium_RIFCSPLOWO2_02_FULL_67_26	v_contig_13738	Viruses				Unclassified
tRNAMatch	T2_1.564711	Bacteria	Proteobacteria	Alphaproteobacteria	Rhodobacterales	Rhodobacteraceae	Jhaorihella	Jhaorihella_thermophila	v_contig_14017	Viruses	Uroviricota	Caudoviricetes	Caudovirales	Unclassified
tRNAMatch	T2_1.564711	Bacteria	Proteobacteria	Alphaproteobacteria	Rhodobacterales	Rhodobacteraceae	Jhaorihella	Jhaorihella_thermophila	v_contig_20850	Viruses	Uroviricota	Caudoviricetes	Caudovirales	Siphoviridae
tRNAMatch	T2_1.577980	Bacteria	Unclassified	NA	NA	NA	NA	uncultured_bacterium	v_contig_2711	Viruses	Uroviricota	Caudoviricetes	Caudovirales	Podoviridae
tRNAMatch	T2_1.627307	Bacteria	Acidobacteria	NA	NA	NA	NA	Acidobacteria_bacterium	v_contig_14190	Viruses	Uroviricota	Caudoviricetes	Caudovirales	Siphoviridae
tRNAMatch	T2_1.627914	Bacteria	Verrucomicrobia	NA	NA	NA	NA	Verrucomicrobia_bacterium	v_contig_4814	Viruses				Unclassified
tRNAMatch	T2_1.627914	Bacteria	Verrucomicrobia	NA	NA	NA	NA	Verrucomicrobia_bacterium	v_contig_11753	Viruses	Uroviricota	Caudoviricetes	Caudovirales	Siphoviridae
tRNAMatch	T2_1.636975	Bacteria	Proteobacteria	Alphaproteobacteria	Sphingomonadales	Erythrobacteraceae			v_contig_62	Viruses	Uroviricota	Caudoviricetes	Caudovirales	Unclassified
tRNAMatch	T2_1.671254	Bacteria	Gemmatimonadetes						v_contig_10775	Viruses	Uroviricota	Caudoviricetes	Caudovirales	Siphoviridae
tRNAMatch	T2_1.700589	Bacteria	Proteobacteria	Alphaproteobacteria	Hyphomicrobiales	Breoghaniaceae	Breoghania	Breoghania_sp_L-A4	v_contig_15195	Viruses	Uroviricota	Caudoviricetes	Caudovirales	Unclassified
tRNAMatch	T2_1.700589	Bacteria	Proteobacteria	Alphaproteobacteria	Hyphomicrobiales	Breoghaniaceae	Breoghania	Breoghania_sp_L-A4	v_contig_13862	Viruses	Uroviricota	Caudoviricetes	Caudovirales	Siphoviridae
tRNAMatch	T2_1.708234	Bacteria	Proteobacteria	Alphaproteobacteria	Sphingomonadales	Sphingomonadaceae	Sphingomonas	Sphingomonas_edaphi	v_contig_15644	Viruses	Uroviricota	Caudoviricetes	Caudovirales	Siphoviridae
tRNAMatch	T2_1.708234	Bacteria	Proteobacteria	Alphaproteobacteria	Sphingomonadales	Sphingomonadaceae	Sphingomonas	Sphingomonas_edaphi	v_contig_13049	Viruses	Uroviricota	Caudoviricetes	Caudovirales	Siphoviridae
tRNAMatch	T2_1.708234	Bacteria	Proteobacteria	Alphaproteobacteria	Sphingomonadales	Sphingomonadaceae	Sphingomonas	Sphingomonas_edaphi	v_contig_22660	Viruses	Uroviricota	Caudoviricetes	Caudovirales	Myoviridae
tRNAMatch	T2_1.708234	Bacteria	Proteobacteria	Alphaproteobacteria	Sphingomonadales	Sphingomonadaceae	Sphingomonas	Sphingomonas_edaphi	v_contig_15552	Viruses	Uroviricota	Caudoviricetes	Caudovirales	Siphoviridae
tRNAMatch	T2_1.708234	Bacteria	Proteobacteria	Alphaproteobacteria	Sphingomonadales	Sphingomonadaceae	Sphingomonas	Sphingomonas_edaphi	v_contig_11208	Viruses	Uroviricota	Caudoviricetes	Caudovirales	Siphoviridae
tRNAMatch	T2_1.708234	Bacteria	Proteobacteria	Alphaproteobacteria	Sphingomonadales	Sphingomonadaceae	Sphingomonas	Sphingomonas_edaphi	v_contig_15226	Viruses	Uroviricota	Caudoviricetes	Caudovirales	Unclassified
tRNAMatch	T2_1.708234	Bacteria	Proteobacteria	Alphaproteobacteria	Sphingomonadales	Sphingomonadaceae	Sphingomonas	Sphingomonas_edaphi	v_contig_2560	Viruses	Uroviricota	Caudoviricetes	Caudovirales	Unclassified
tRNAMatch	T2_1.729320	Bacteria	Proteobacteria						v_contig_13738	Viruses				Unclassified
tRNAMatch	T2_1.764123	Bacteria	Acidobacteria	NA	NA	NA	NA	Acidobacteria_bacterium	v_contig_9487	Viruses	Uroviricota	Caudoviricetes	Caudovirales	Unclassified
tRNAMatch	T2_1.766265	Bacteria	Acidobacteria	NA	NA	NA	NA	Acidobacteria_bacterium	v_contig_504	Viruses	Uroviricota	Caudoviricetes	Caudovirales	Unclassified
tRNAMatch	T2_1.786038	Bacteria	Acidobacteria	NA	NA	NA	NA	Acidobacteria_bacterium	v_contig_7500	Viruses	Uroviricota	Caudoviricetes	Caudovirales	Siphoviridae
tRNAMatch	T2_1.787499	Bacteria	Nitrospirae						v_contig_18836	Viruses	Uroviricota	Caudoviricetes	Caudovirales	Siphoviridae
tRNAMatch	T2_1.799500	Bacteria	Acidobacteria	NA	NA	NA	NA	Acidobacteria_bacterium	v_contig_62	Viruses	Uroviricota	Caudoviricetes	Caudovirales	Unclassified
tRNAMatch	T2_1.818740	Bacteria	Actinobacteria	Actinomycetia	Propionibacteriales	Nocardioidaceae	Nocardioides	Nocardioides_iriomotensis	v_contig_17589	Viruses	Uroviricota	Caudoviricetes	Caudovirales	Unclassified
tRNAMatch	T2_1.862629	Bacteria	Acidobacteria	NA	NA	NA	NA	Acidobacteria_bacterium	v_contig_14190	Viruses	Uroviricota	Caudoviricetes	Caudovirales	Siphoviridae
tRNAMatch	T2_1.871420	Bacteria	Acidobacteria						v_contig_14190	Viruses	Uroviricota	Caudoviricetes	Caudovirales	Siphoviridae
tRNAMatch	T2_1.880588	Bacteria	Acidobacteria	NA	NA	NA	NA	Acidobacteria_bacterium	v_contig_24739	X__NCLDV				Unclassified
tRNAMatch	T2_1.880588	Bacteria	Acidobacteria	NA	NA	NA	NA	Acidobacteria_bacterium	v_contig_22068	Viruses	Uroviricota	Caudoviricetes	Caudovirales	Unclassified
tRNAMatch	T2_1.880588	Bacteria	Acidobacteria	NA	NA	NA	NA	Acidobacteria_bacterium	v_contig_15232	Viruses				Unclassified
tRNAMatch	T2_1.880588	Bacteria	Acidobacteria	NA	NA	NA	NA	Acidobacteria_bacterium	v_contig_11114	Viruses	Uroviricota	Caudoviricetes	Caudovirales	Siphoviridae
tRNAMatch	T2_1.880588	Bacteria	Acidobacteria	NA	NA	NA	NA	Acidobacteria_bacterium	v_contig_8184	Viruses	Uroviricota	Caudoviricetes	Caudovirales	Unclassified
tRNAMatch	T2_1.880588	Bacteria	Acidobacteria	NA	NA	NA	NA	Acidobacteria_bacterium	v_contig_5563	Viruses	Uroviricota	Caudoviricetes	Caudovirales	Unclassified
tRNAMatch	T2_1.880588	Bacteria	Acidobacteria	NA	NA	NA	NA	Acidobacteria_bacterium	v_contig_4515	Viruses				Unclassified
tRNAMatch	T2_1.880588	Bacteria	Acidobacteria	NA	NA	NA	NA	Acidobacteria_bacterium	v_contig_20154	Viruses	Uroviricota	Caudoviricetes	Caudovirales	Siphoviridae
tRNAMatch	T2_1.880588	Bacteria	Acidobacteria	NA	NA	NA	NA	Acidobacteria_bacterium	v_contig_12580	Viruses	Uroviricota	Caudoviricetes	Caudovirales	Siphoviridae
tRNAMatch	T2_1.880588	Bacteria	Acidobacteria	NA	NA	NA	NA	Acidobacteria_bacterium	v_contig_22735	Viruses				Unclassified
tRNAMatch	T2_1.880588	Bacteria	Acidobacteria	NA	NA	NA	NA	Acidobacteria_bacterium	v_contig_7265	Viruses	Uroviricota	Caudoviricetes	Caudovirales	Unclassified
tRNAMatch	T2_1.880588	Bacteria	Acidobacteria	NA	NA	NA	NA	Acidobacteria_bacterium	v_contig_5047	Viruses	Uroviricota	Caudoviricetes	Caudovirales	Unclassified
tRNAMatch	T2_1.885732	Bacteria	Proteobacteria	Alphaproteobacteria	Hyphomicrobiales	Hyphomicrobiaceae	Methyloceanibacter	Methyloceanibacter_superfactus	v_contig_20850	Viruses	Uroviricota	Caudoviricetes	Caudovirales	Siphoviridae
tRNAMatch	T2_1.885732	Bacteria	Proteobacteria	Alphaproteobacteria	Hyphomicrobiales	Hyphomicrobiaceae	Methyloceanibacter	Methyloceanibacter_superfactus	v_contig_14017	Viruses	Uroviricota	Caudoviricetes	Caudovirales	Unclassified
tRNAMatch	T2_2.13844	Bacteria	Unclassified	NA	NA	NA	NA	uncultured_bacterium	v_contig_22068	Viruses	Uroviricota	Caudoviricetes	Caudovirales	Unclassified
tRNAMatch	T2_2.13844	Bacteria	Unclassified	NA	NA	NA	NA	uncultured_bacterium	v_contig_24739	X__NCLDV				Unclassified
tRNAMatch	T2_2.13844	Bacteria	Unclassified	NA	NA	NA	NA	uncultured_bacterium	v_contig_15232	Viruses				Unclassified
tRNAMatch	T2_2.13844	Bacteria	Unclassified	NA	NA	NA	NA	uncultured_bacterium	v_contig_11114	Viruses	Uroviricota	Caudoviricetes	Caudovirales	Siphoviridae
tRNAMatch	T2_2.13844	Bacteria	Unclassified	NA	NA	NA	NA	uncultured_bacterium	v_contig_8184	Viruses	Uroviricota	Caudoviricetes	Caudovirales	Unclassified
tRNAMatch	T2_2.13844	Bacteria	Unclassified	NA	NA	NA	NA	uncultured_bacterium	v_contig_5563	Viruses	Uroviricota	Caudoviricetes	Caudovirales	Unclassified
tRNAMatch	T2_2.13844	Bacteria	Unclassified	NA	NA	NA	NA	uncultured_bacterium	v_contig_4515	Viruses				Unclassified
tRNAMatch	T2_2.13844	Bacteria	Unclassified	NA	NA	NA	NA	uncultured_bacterium	v_contig_22735	Viruses				Unclassified
tRNAMatch	T2_2.13844	Bacteria	Unclassified	NA	NA	NA	NA	uncultured_bacterium	v_contig_7265	Viruses	Uroviricota	Caudoviricetes	Caudovirales	Unclassified
tRNAMatch	T2_2.13844	Bacteria	Unclassified	NA	NA	NA	NA	uncultured_bacterium	v_contig_5047	Viruses	Uroviricota	Caudoviricetes	Caudovirales	Unclassified
tRNAMatch	T2_2.13844	Bacteria	Unclassified	NA	NA	NA	NA	uncultured_bacterium	v_contig_20154	Viruses	Uroviricota	Caudoviricetes	Caudovirales	Siphoviridae
tRNAMatch	T2_2.13844	Bacteria	Unclassified	NA	NA	NA	NA	uncultured_bacterium	v_contig_12580	Viruses	Uroviricota	Caudoviricetes	Caudovirales	Siphoviridae
tRNAMatch	T2_2.20136	Bacteria	Unclassified	NA	NA	NA	NA	candidate_division_KSB1_bacterium	v_contig_23950	Viruses	Uroviricota	Caudoviricetes	Caudovirales	Siphoviridae
tRNAMatch	T2_2.20136	Bacteria	Unclassified	NA	NA	NA	NA	candidate_division_KSB1_bacterium	v_contig_23154	Viruses	Uroviricota	Caudoviricetes	Caudovirales	Siphoviridae
tRNAMatch	T2_2.20136	Bacteria	Unclassified	NA	NA	NA	NA	candidate_division_KSB1_bacterium	v_contig_3647	Viruses	Uroviricota	Caudoviricetes	Caudovirales	Siphoviridae
tRNAMatch	T2_2.21207	Bacteria	Proteobacteria	Alphaproteobacteria	Hyphomicrobiales				v_contig_22679	Viruses	Uroviricota	Caudoviricetes	Caudovirales	Unclassified
tRNAMatch	T2_2.21207	Bacteria	Proteobacteria	Alphaproteobacteria	Hyphomicrobiales				v_contig_2859	Viruses	Uroviricota	Caudoviricetes	Caudovirales	Siphoviridae
tRNAMatch	T2_2.22332	Bacteria	Candidatus_Rokubacteria	NA	NA	NA	NA	Candidatus_Rokubacteria_bacterium	v_contig_18836	Viruses	Uroviricota	Caudoviricetes	Caudovirales	Siphoviridae
tRNAMatch	T2_2.28016	Bacteria	Gemmatimonadetes	NA	NA	NA	NA	Gemmatimonadetes_bacterium	v_contig_10603	Viruses	Uroviricota	Caudoviricetes	Caudovirales	Myoviridae
tRNAMatch	T2_2.32910	Bacteria	Actinobacteria	Actinomycetia	Micrococcales	Micrococcaceae	Kocuria	Kocuria_polaris	v_contig_15739	Viruses	Uroviricota	Caudoviricetes	Caudovirales	Siphoviridae
tRNAMatch	T2_2.57411	Bacteria	Actinobacteria	Actinomycetia	Propionibacteriales	Nocardioidaceae	Nocardioides	Nocardioides_sp_LS1	v_contig_14380	Viruses	Uroviricota	Caudoviricetes	Caudovirales	Siphoviridae
tRNAMatch	T2_2.57411	Bacteria	Actinobacteria	Actinomycetia	Propionibacteriales	Nocardioidaceae	Nocardioides	Nocardioides_sp_LS1	v_contig_13780	Viruses	Uroviricota	Caudoviricetes	Caudovirales	Siphoviridae
tRNAMatch	T2_2.61920	Bacteria	Planctomycetes	NA	NA	NA	NA	Planctomycetes_bacterium	v_contig_15195	Viruses	Uroviricota	Caudoviricetes	Caudovirales	Unclassified
tRNAMatch	T2_2.61920	Bacteria	Planctomycetes	NA	NA	NA	NA	Planctomycetes_bacterium	v_contig_13862	Viruses	Uroviricota	Caudoviricetes	Caudovirales	Siphoviridae
tRNAMatch	T2_2.70844	Bacteria	Acidobacteria	Blastocatellia	NA	NA	NA	Blastocatellia_bacterium	v_contig_24739	X__NCLDV				Unclassified
tRNAMatch	T2_2.70844	Bacteria	Acidobacteria	Blastocatellia	NA	NA	NA	Blastocatellia_bacterium	v_contig_22068	Viruses	Uroviricota	Caudoviricetes	Caudovirales	Unclassified
tRNAMatch	T2_2.70844	Bacteria	Acidobacteria	Blastocatellia	NA	NA	NA	Blastocatellia_bacterium	v_contig_15232	Viruses				Unclassified
tRNAMatch	T2_2.70844	Bacteria	Acidobacteria	Blastocatellia	NA	NA	NA	Blastocatellia_bacterium	v_contig_11114	Viruses	Uroviricota	Caudoviricetes	Caudovirales	Siphoviridae
tRNAMatch	T2_2.70844	Bacteria	Acidobacteria	Blastocatellia	NA	NA	NA	Blastocatellia_bacterium	v_contig_8184	Viruses	Uroviricota	Caudoviricetes	Caudovirales	Unclassified
tRNAMatch	T2_2.70844	Bacteria	Acidobacteria	Blastocatellia	NA	NA	NA	Blastocatellia_bacterium	v_contig_5563	Viruses	Uroviricota	Caudoviricetes	Caudovirales	Unclassified
tRNAMatch	T2_2.70844	Bacteria	Acidobacteria	Blastocatellia	NA	NA	NA	Blastocatellia_bacterium	v_contig_4515	Viruses				Unclassified
tRNAMatch	T2_2.70844	Bacteria	Acidobacteria	Blastocatellia	NA	NA	NA	Blastocatellia_bacterium	v_contig_20154	Viruses	Uroviricota	Caudoviricetes	Caudovirales	Siphoviridae
tRNAMatch	T2_2.70844	Bacteria	Acidobacteria	Blastocatellia	NA	NA	NA	Blastocatellia_bacterium	v_contig_12580	Viruses	Uroviricota	Caudoviricetes	Caudovirales	Siphoviridae
tRNAMatch	T2_2.70844	Bacteria	Acidobacteria	Blastocatellia	NA	NA	NA	Blastocatellia_bacterium	v_contig_22735	Viruses				Unclassified
tRNAMatch	T2_2.70844	Bacteria	Acidobacteria	Blastocatellia	NA	NA	NA	Blastocatellia_bacterium	v_contig_7265	Viruses	Uroviricota	Caudoviricetes	Caudovirales	Unclassified
tRNAMatch	T2_2.70844	Bacteria	Acidobacteria	Blastocatellia	NA	NA	NA	Blastocatellia_bacterium	v_contig_5047	Viruses	Uroviricota	Caudoviricetes	Caudovirales	Unclassified
tRNAMatch	T2_2.74294	Bacteria	Acidobacteria	NA	NA	NA	NA	Acidobacteria_bacterium_SCN_69-37	v_contig_504	Viruses	Uroviricota	Caudoviricetes	Caudovirales	Unclassified
tRNAMatch	T2_2.88872	Bacteria	Proteobacteria	Deltaproteobacteria	Myxococcales	NA	Enhygromyxa	Enhygromyxa_salina	v_contig_3596	Viruses				Unclassified
tRNAMatch	T2_2.120464	Bacteria	Proteobacteria	Gammaproteobacteria	Xanthomonadales				v_contig_7566	Viruses				Unclassified
tRNAMatch	T2_2.120464	Bacteria	Proteobacteria	Gammaproteobacteria	Xanthomonadales				v_contig_12	Viruses	Uroviricota	Caudoviricetes	Caudovirales	Podoviridae
tRNAMatch	T2_2.139889	Bacteria	Acidobacteria	NA	NA	NA	NA	Acidobacteria_bacterium_13_1_40CM_2_56_5	v_contig_354	Viruses				Unclassified
tRNAMatch	T2_2.147616	Bacteria	Acidobacteria	NA	NA	NA	NA	Acidobacteria_bacterium	v_contig_24739	X__NCLDV				Unclassified
tRNAMatch	T2_2.147616	Bacteria	Acidobacteria	NA	NA	NA	NA	Acidobacteria_bacterium	v_contig_22068	Viruses	Uroviricota	Caudoviricetes	Caudovirales	Unclassified
tRNAMatch	T2_2.147616	Bacteria	Acidobacteria	NA	NA	NA	NA	Acidobacteria_bacterium	v_contig_15232	Viruses				Unclassified
tRNAMatch	T2_2.147616	Bacteria	Acidobacteria	NA	NA	NA	NA	Acidobacteria_bacterium	v_contig_11114	Viruses	Uroviricota	Caudoviricetes	Caudovirales	Siphoviridae
tRNAMatch	T2_2.147616	Bacteria	Acidobacteria	NA	NA	NA	NA	Acidobacteria_bacterium	v_contig_8184	Viruses	Uroviricota	Caudoviricetes	Caudovirales	Unclassified
tRNAMatch	T2_2.147616	Bacteria	Acidobacteria	NA	NA	NA	NA	Acidobacteria_bacterium	v_contig_5563	Viruses	Uroviricota	Caudoviricetes	Caudovirales	Unclassified
tRNAMatch	T2_2.147616	Bacteria	Acidobacteria	NA	NA	NA	NA	Acidobacteria_bacterium	v_contig_4515	Viruses				Unclassified
tRNAMatch	T2_2.147616	Bacteria	Acidobacteria	NA	NA	NA	NA	Acidobacteria_bacterium	v_contig_20154	Viruses	Uroviricota	Caudoviricetes	Caudovirales	Siphoviridae
tRNAMatch	T2_2.147616	Bacteria	Acidobacteria	NA	NA	NA	NA	Acidobacteria_bacterium	v_contig_12580	Viruses	Uroviricota	Caudoviricetes	Caudovirales	Siphoviridae
tRNAMatch	T2_2.147616	Bacteria	Acidobacteria	NA	NA	NA	NA	Acidobacteria_bacterium	v_contig_22735	Viruses				Unclassified
tRNAMatch	T2_2.147616	Bacteria	Acidobacteria	NA	NA	NA	NA	Acidobacteria_bacterium	v_contig_7265	Viruses	Uroviricota	Caudoviricetes	Caudovirales	Unclassified
tRNAMatch	T2_2.147616	Bacteria	Acidobacteria	NA	NA	NA	NA	Acidobacteria_bacterium	v_contig_5047	Viruses	Uroviricota	Caudoviricetes	Caudovirales	Unclassified
tRNAMatch	T2_2.156167	Bacteria	Actinobacteria	Actinomycetia	Propionibacteriales	Nocardioidaceae	Nocardioides		v_contig_14380	Viruses	Uroviricota	Caudoviricetes	Caudovirales	Siphoviridae
tRNAMatch	T2_2.156167	Bacteria	Actinobacteria	Actinomycetia	Propionibacteriales	Nocardioidaceae	Nocardioides		v_contig_13780	Viruses	Uroviricota	Caudoviricetes	Caudovirales	Siphoviridae
tRNAMatch	T2_2.182777	Bacteria	Proteobacteria	Alphaproteobacteria	Sphingomonadales	Sphingomonadaceae	Sphingomonas	Sphingomonas_edaphi	v_contig_2826	Viruses	Uroviricota	Caudoviricetes	Caudovirales	Unclassified
tRNAMatch	T2_2.185590	Bacteria	Actinobacteria	Actinomycetia	Propionibacteriales	Nocardioidaceae	Nocardioides	Nocardioides_iriomotensis	v_contig_14380	Viruses	Uroviricota	Caudoviricetes	Caudovirales	Siphoviridae
tRNAMatch	T2_2.185590	Bacteria	Actinobacteria	Actinomycetia	Propionibacteriales	Nocardioidaceae	Nocardioides	Nocardioides_iriomotensis	v_contig_13780	Viruses	Uroviricota	Caudoviricetes	Caudovirales	Siphoviridae
tRNAMatch	T2_2.199794	Bacteria	Proteobacteria	Betaproteobacteria	NA	NA	NA	Betaproteobacteria_bacterium_RIFCSPLOWO2_12_FULL_62_58	v_contig_12309	Viruses	Uroviricota	Caudoviricetes	Caudovirales	Unclassified
tRNAMatch	T2_2.212477	Bacteria	Actinobacteria	NA	NA	NA	NA	Actinobacteria_bacterium_RBG_13_55_18	v_contig_6565	Viruses	Uroviricota	Caudoviricetes	Caudovirales	Unclassified
tRNAMatch	T2_2.212477	Bacteria	Actinobacteria	NA	NA	NA	NA	Actinobacteria_bacterium_RBG_13_55_18	v_contig_144	Viruses	Uroviricota	Caudoviricetes	Caudovirales	Myoviridae
tRNAMatch	T2_2.219904	Bacteria	Proteobacteria	Alphaproteobacteria	Sphingomonadales				v_contig_62	Viruses	Uroviricota	Caudoviricetes	Caudovirales	Unclassified
tRNAMatch	T2_2.223528	Bacteria	Acidobacteria	NA	NA	NA	NA	Acidobacteria_bacterium_Mor1	v_contig_17585	Viruses	Uroviricota	Caudoviricetes	Caudovirales	Siphoviridae
tRNAMatch	T2_2.223528	Bacteria	Acidobacteria	NA	NA	NA	NA	Acidobacteria_bacterium_Mor1	v_contig_11828	Viruses	Uroviricota	Caudoviricetes	Caudovirales	Siphoviridae
tRNAMatch	T2_2.305582	Bacteria	Acidobacteria	NA	NA	NA	NA	Acidobacteria_bacterium	v_contig_16281	Viruses	Uroviricota	Caudoviricetes	Caudovirales	Siphoviridae
tRNAMatch	T2_2.305582	Bacteria	Acidobacteria	NA	NA	NA	NA	Acidobacteria_bacterium	v_contig_12868	Viruses	Uroviricota	Caudoviricetes	Caudovirales	Unclassified
tRNAMatch	T2_2.305582	Bacteria	Acidobacteria	NA	NA	NA	NA	Acidobacteria_bacterium	v_contig_9121	Viruses	Uroviricota	Caudoviricetes	Caudovirales	Unclassified
tRNAMatch	T2_2.353504	Bacteria	Proteobacteria	Alphaproteobacteria	Sphingomonadales	Sphingomonadaceae	Sphingomonas	Sphingomonas_sp_URHD0057	v_contig_22679	Viruses	Uroviricota	Caudoviricetes	Caudovirales	Unclassified
tRNAMatch	T2_2.353504	Bacteria	Proteobacteria	Alphaproteobacteria	Sphingomonadales	Sphingomonadaceae	Sphingomonas	Sphingomonas_sp_URHD0057	v_contig_2859	Viruses	Uroviricota	Caudoviricetes	Caudovirales	Siphoviridae
tRNAMatch	T2_2.353504	Bacteria	Proteobacteria	Alphaproteobacteria	Sphingomonadales	Sphingomonadaceae	Sphingomonas	Sphingomonas_sp_URHD0057	v_contig_10597	Viruses	Uroviricota	Caudoviricetes	Caudovirales	Siphoviridae
tRNAMatch	T2_2.353504	Bacteria	Proteobacteria	Alphaproteobacteria	Sphingomonadales	Sphingomonadaceae	Sphingomonas	Sphingomonas_sp_URHD0057	v_contig_1882	Viruses	Uroviricota	Caudoviricetes	Caudovirales	Unclassified
tRNAMatch	T2_2.353504	Bacteria	Proteobacteria	Alphaproteobacteria	Sphingomonadales	Sphingomonadaceae	Sphingomonas	Sphingomonas_sp_URHD0057	v_contig_21307	Viruses	Uroviricota	Caudoviricetes	Caudovirales	Siphoviridae
tRNAMatch	T2_2.355722	Bacteria	Chloroflexi	Chloroflexia	Chloroflexales	Oscillochloridaceae	Candidatus_Viridilinea	Candidatus_Viridilinea_halotolerans	v_contig_6953	Viruses	Uroviricota	Caudoviricetes	Caudovirales	Siphoviridae
tRNAMatch	T2_2.355722	Bacteria	Chloroflexi	Chloroflexia	Chloroflexales	Oscillochloridaceae	Candidatus_Viridilinea	Candidatus_Viridilinea_halotolerans	v_contig_4534	Viruses	Uroviricota	Caudoviricetes	Caudovirales	Siphoviridae
tRNAMatch	T2_2.360384	Bacteria	Proteobacteria	Alphaproteobacteria	Sphingomonadales	Sphingomonadaceae	Sphingopyxis		v_contig_15195	Viruses	Uroviricota	Caudoviricetes	Caudovirales	Unclassified
tRNAMatch	T2_2.360384	Bacteria	Proteobacteria	Alphaproteobacteria	Sphingomonadales	Sphingomonadaceae	Sphingopyxis		v_contig_13862	Viruses	Uroviricota	Caudoviricetes	Caudovirales	Siphoviridae
tRNAMatch	T2_2.360384	Bacteria	Proteobacteria	Alphaproteobacteria	Sphingomonadales	Sphingomonadaceae	Sphingopyxis		v_contig_6032	Viruses	Uroviricota	Caudoviricetes	Caudovirales	Siphoviridae
tRNAMatch	T2_2.362650	Bacteria	Actinobacteria	Thermoleophilia	Solirubrobacterales	Conexibacteraceae	Conexibacter	Conexibacter_sp_Seoho-28	v_contig_15739	Viruses	Uroviricota	Caudoviricetes	Caudovirales	Siphoviridae
tRNAMatch	T2_2.363629	Bacteria	Proteobacteria	Alphaproteobacteria	Rhodospirillales	Rhodospirillaceae	Hwanghaeella	Hwanghaeella_grinnelliae	v_contig_18836	Viruses	Uroviricota	Caudoviricetes	Caudovirales	Siphoviridae
tRNAMatch	T2_2.398246	Bacteria	Acidobacteria						v_contig_504	Viruses	Uroviricota	Caudoviricetes	Caudovirales	Unclassified
tRNAMatch	T2_2.446425	Bacteria	Actinobacteria	Actinomycetia	Micrococcales	Intrasporangiaceae	Terrabacter	Terrabacter_tumescens	v_contig_10775	Viruses	Uroviricota	Caudoviricetes	Caudovirales	Siphoviridae
tRNAMatch	T2_2.448129	Bacteria	Proteobacteria	Alphaproteobacteria	Rhodospirillales	Rhodospirillaceae	Magnetospirillum	Magnetospirillum_magnetotacticum	v_contig_14017	Viruses	Uroviricota	Caudoviricetes	Caudovirales	Unclassified
tRNAMatch	T2_2.458193	Bacteria	Gemmatimonadetes	NA	NA	NA	NA	Gemmatimonadetes_bacterium	v_contig_10775	Viruses	Uroviricota	Caudoviricetes	Caudovirales	Siphoviridae
tRNAMatch	T2_2.469197	Bacteria	Proteobacteria	Alphaproteobacteria	NA	NA	NA	Alphaproteobacteria_bacterium_13_2_20CM_2_64_7	v_contig_15574	Viruses	Uroviricota	Caudoviricetes	Caudovirales	Myoviridae
tRNAMatch	T2_2.487343	Bacteria	Actinobacteria	Actinomycetia	Micrococcales	Intrasporangiaceae	Knoellia		v_contig_14380	Viruses	Uroviricota	Caudoviricetes	Caudovirales	Siphoviridae
tRNAMatch	T2_2.487343	Bacteria	Actinobacteria	Actinomycetia	Micrococcales	Intrasporangiaceae	Knoellia		v_contig_13780	Viruses	Uroviricota	Caudoviricetes	Caudovirales	Siphoviridae
tRNAMatch	T2_2.503650	Bacteria	Proteobacteria	Alphaproteobacteria	Hyphomonadales	Hyphomonadaceae	Candidatus_Viadribacter	Candidatus_Viadribacter_manganicus	v_contig_17589	Viruses	Uroviricota	Caudoviricetes	Caudovirales	Unclassified
tRNAMatch	T2_2.505332	Bacteria	Actinobacteria	Thermoleophilia	Solirubrobacterales	Solirubrobacteraceae	Solirubrobacter	Solirubrobacter_soli	v_contig_2826	Viruses	Uroviricota	Caudoviricetes	Caudovirales	Unclassified
tRNAMatch	T2_2.511599	Bacteria	Acidobacteria	NA	NA	NA	NA	Acidobacteria_bacterium	v_contig_7500	Viruses	Uroviricota	Caudoviricetes	Caudovirales	Siphoviridae
tRNAMatch	T2_2.520407	Bacteria	Acidobacteria	NA	NA	NA	NA	Acidobacteria_bacterium_13_1_20CM_3_53_8	v_contig_16281	Viruses	Uroviricota	Caudoviricetes	Caudovirales	Siphoviridae
tRNAMatch	T2_2.520407	Bacteria	Acidobacteria	NA	NA	NA	NA	Acidobacteria_bacterium_13_1_20CM_3_53_8	v_contig_12868	Viruses	Uroviricota	Caudoviricetes	Caudovirales	Unclassified
tRNAMatch	T2_2.520407	Bacteria	Acidobacteria	NA	NA	NA	NA	Acidobacteria_bacterium_13_1_20CM_3_53_8	v_contig_9121	Viruses	Uroviricota	Caudoviricetes	Caudovirales	Unclassified
tRNAMatch	T2_2.520865	Bacteria	Proteobacteria	Betaproteobacteria	Burkholderiales	NA	Thiomonas	Thiomonas_sp_X19	v_contig_2605	Viruses	Uroviricota	Caudoviricetes	Caudovirales	Unclassified
tRNAMatch	T2_2.549306	Bacteria	Acidobacteria	Blastocatellia	NA	NA	NA	Blastocatellia_bacterium	v_contig_62	Viruses	Uroviricota	Caudoviricetes	Caudovirales	Unclassified
tRNAMatch	T2_2.582052	Bacteria	Proteobacteria	Deltaproteobacteria	Myxococcales	Anaeromyxobacteraceae	Anaeromyxobacter		v_contig_7566	Viruses				Unclassified
tRNAMatch	T2_2.582052	Bacteria	Proteobacteria	Deltaproteobacteria	Myxococcales	Anaeromyxobacteraceae	Anaeromyxobacter		v_contig_12	Viruses	Uroviricota	Caudoviricetes	Caudovirales	Podoviridae
tRNAMatch	T2_2.625462	Bacteria	Acidobacteria	NA	NA	NA	NA	Acidobacteria_bacterium	v_contig_14190	Viruses	Uroviricota	Caudoviricetes	Caudovirales	Siphoviridae
tRNAMatch	T2_2.632057	Bacteria	Acidobacteria	NA	NA	NA	NA	Acidobacteria_bacterium	v_contig_681	Viruses	Uroviricota	Caudoviricetes	Caudovirales	Unclassified
tRNAMatch	T2_2.648889	Bacteria	Unclassified	NA	NA	NA	NA	uncultured_bacterium	v_contig_21850	Viruses	Uroviricota	Caudoviricetes	Caudovirales	Unclassified
tRNAMatch	T2_2.679910	Bacteria	Acidobacteria						v_contig_9728	Viruses	Uroviricota	Caudoviricetes	Caudovirales	Siphoviridae
tRNAMatch	T2_2.684419	Bacteria	Proteobacteria	Alphaproteobacteria	Sphingomonadales	Sphingomonadaceae	Sphingomonas	Sphingomonas_sp_URHD0057	v_contig_1672	Viruses				Unclassified
tRNAMatch	T2_2.684419	Bacteria	Proteobacteria	Alphaproteobacteria	Sphingomonadales	Sphingomonadaceae	Sphingomonas	Sphingomonas_sp_URHD0057	v_contig_12107	Viruses	Uroviricota	Caudoviricetes	Caudovirales	Unclassified
tRNAMatch	T2_2.684419	Bacteria	Proteobacteria	Alphaproteobacteria	Sphingomonadales	Sphingomonadaceae	Sphingomonas	Sphingomonas_sp_URHD0057	v_contig_22045	Viruses	Uroviricota	Caudoviricetes	Caudovirales	Unclassified
tRNAMatch	T2_2.684419	Bacteria	Proteobacteria	Alphaproteobacteria	Sphingomonadales	Sphingomonadaceae	Sphingomonas	Sphingomonas_sp_URHD0057	v_contig_11014	Viruses	Uroviricota	Caudoviricetes	Caudovirales	Siphoviridae
tRNAMatch	T2_2.684419	Bacteria	Proteobacteria	Alphaproteobacteria	Sphingomonadales	Sphingomonadaceae	Sphingomonas	Sphingomonas_sp_URHD0057	v_contig_1236	Viruses	Uroviricota	Caudoviricetes	Caudovirales	Siphoviridae
tRNAMatch	T2_2.684419	Bacteria	Proteobacteria	Alphaproteobacteria	Sphingomonadales	Sphingomonadaceae	Sphingomonas	Sphingomonas_sp_URHD0057	v_contig_673	Viruses	Uroviricota	Caudoviricetes	Caudovirales	Siphoviridae
tRNAMatch	T2_2.723923	Bacteria	Proteobacteria	Alphaproteobacteria	Sphingomonadales				v_contig_14017	Viruses	Uroviricota	Caudoviricetes	Caudovirales	Unclassified
tRNAMatch	T2_2.740592	Bacteria	Acidobacteria	NA	NA	NA	NA	Acidobacteria_bacterium	v_contig_2711	Viruses	Uroviricota	Caudoviricetes	Caudovirales	Podoviridae
tRNAMatch	T2_2.765145	Bacteria	Actinobacteria	Actinomycetia	Pseudonocardiales	Pseudonocardiaceae	Pseudonocardia		v_contig_17318	Viruses	Uroviricota	Caudoviricetes	Caudovirales	Myoviridae
tRNAMatch	T2_2.797022	Bacteria	Acidobacteria	NA	NA	NA	NA	Acidobacteria_bacterium	v_contig_5976	Viruses	Uroviricota	Caudoviricetes	Caudovirales	Siphoviridae
tRNAMatch	T2_2.829762	Bacteria	Cyanobacteria						v_contig_2711	Viruses	Uroviricota	Caudoviricetes	Caudovirales	Podoviridae
tRNAMatch	T2_2.867686	Bacteria	Actinobacteria	Actinomycetia	Propionibacteriales	Nocardioidaceae	Nocardioides	Nocardioides_iriomotensis	v_contig_14380	Viruses	Uroviricota	Caudoviricetes	Caudovirales	Siphoviridae
tRNAMatch	T2_2.867686	Bacteria	Actinobacteria	Actinomycetia	Propionibacteriales	Nocardioidaceae	Nocardioides	Nocardioides_iriomotensis	v_contig_13780	Viruses	Uroviricota	Caudoviricetes	Caudovirales	Siphoviridae
tRNAMatch	T2_2.878369	Bacteria	Proteobacteria	Alphaproteobacteria	Sphingomonadales	Sphingomonadaceae	Sphingomonas	Sphingomonas_edaphi	v_contig_13395	Viruses	Uroviricota	Caudoviricetes	Caudovirales	Unclassified
tRNAMatch	T2_2.878369	Bacteria	Proteobacteria	Alphaproteobacteria	Sphingomonadales	Sphingomonadaceae	Sphingomonas	Sphingomonas_edaphi	v_contig_22269	Viruses	Uroviricota	Caudoviricetes	Caudovirales	Unclassified
tRNAMatch	T2_2.884273	Bacteria	Acidobacteria	NA	NA	NA	NA	Acidobacteria_bacterium	v_contig_2605	Viruses	Uroviricota	Caudoviricetes	Caudovirales	Unclassified
tRNAMatch	T2_2.892963	Bacteria	Candidatus_Eisenbacteria	NA	NA	NA	NA	Candidatus_Eisenbacteria_bacterium_RBG_19FT_COMBO_70_11	v_contig_9728	Viruses	Uroviricota	Caudoviricetes	Caudovirales	Siphoviridae
tRNAMatch	T2_2.951004	Bacteria	Proteobacteria	Alphaproteobacteria	Hyphomicrobiales				v_contig_2826	Viruses	Uroviricota	Caudoviricetes	Caudovirales	Unclassified
tRNAMatch	T2_2.990608	Bacteria	Acidobacteria	NA	NA	NA	NA	Acidobacteria_bacterium	v_contig_2605	Viruses	Uroviricota	Caudoviricetes	Caudovirales	Unclassified
tRNAMatch	T2_2.1057424	Bacteria	Acidobacteria	NA	NA	NA	NA	Acidobacteria_bacterium	v_contig_9728	Viruses	Uroviricota	Caudoviricetes	Caudovirales	Siphoviridae
tRNAMatch	T2_2.1066535	Bacteria	Proteobacteria	Alphaproteobacteria	Sphingomonadales	Sphingomonadaceae	Sphingomonas	Sphingomonas_edaphi	v_contig_1672	Viruses				Unclassified
tRNAMatch	T2_2.1066535	Bacteria	Proteobacteria	Alphaproteobacteria	Sphingomonadales	Sphingomonadaceae	Sphingomonas	Sphingomonas_edaphi	v_contig_12107	Viruses	Uroviricota	Caudoviricetes	Caudovirales	Unclassified
tRNAMatch	T2_2.1066535	Bacteria	Proteobacteria	Alphaproteobacteria	Sphingomonadales	Sphingomonadaceae	Sphingomonas	Sphingomonas_edaphi	v_contig_22045	Viruses	Uroviricota	Caudoviricetes	Caudovirales	Unclassified
tRNAMatch	T2_2.1066535	Bacteria	Proteobacteria	Alphaproteobacteria	Sphingomonadales	Sphingomonadaceae	Sphingomonas	Sphingomonas_edaphi	v_contig_11014	Viruses	Uroviricota	Caudoviricetes	Caudovirales	Siphoviridae
tRNAMatch	T2_2.1066535	Bacteria	Proteobacteria	Alphaproteobacteria	Sphingomonadales	Sphingomonadaceae	Sphingomonas	Sphingomonas_edaphi	v_contig_1236	Viruses	Uroviricota	Caudoviricetes	Caudovirales	Siphoviridae
tRNAMatch	T2_2.1066535	Bacteria	Proteobacteria	Alphaproteobacteria	Sphingomonadales	Sphingomonadaceae	Sphingomonas	Sphingomonas_edaphi	v_contig_673	Viruses	Uroviricota	Caudoviricetes	Caudovirales	Siphoviridae
tRNAMatch	T2_2.1068246	Bacteria	Proteobacteria	Alphaproteobacteria	Sphingomonadales	Sphingosinicellaceae	Sphingosinicella	Sphingosinicella_sp_CPCC_101087	v_contig_1158	Viruses	Uroviricota	Caudoviricetes	Caudovirales	Siphoviridae
tRNAMatch	T2_2.1091388	Bacteria	Proteobacteria	Gammaproteobacteria	Oceanospirillales	Alcanivoracaceae	Ketobacter	Ketobacter_alkanivorans	v_contig_19931	Viruses	Uroviricota	Caudoviricetes	Caudovirales	Siphoviridae
tRNAMatch	T2_2.1092212	Bacteria	Proteobacteria	Alphaproteobacteria	Sphingomonadales	Sphingomonadaceae	Sphingomonas	Sphingomonas_sp_URHD0057	v_contig_10597	Viruses	Uroviricota	Caudoviricetes	Caudovirales	Siphoviridae
tRNAMatch	T2_2.1092212	Bacteria	Proteobacteria	Alphaproteobacteria	Sphingomonadales	Sphingomonadaceae	Sphingomonas	Sphingomonas_sp_URHD0057	v_contig_1882	Viruses	Uroviricota	Caudoviricetes	Caudovirales	Unclassified
tRNAMatch	T2_2.1092212	Bacteria	Proteobacteria	Alphaproteobacteria	Sphingomonadales	Sphingomonadaceae	Sphingomonas	Sphingomonas_sp_URHD0057	v_contig_22679	Viruses	Uroviricota	Caudoviricetes	Caudovirales	Unclassified
tRNAMatch	T2_2.1092212	Bacteria	Proteobacteria	Alphaproteobacteria	Sphingomonadales	Sphingomonadaceae	Sphingomonas	Sphingomonas_sp_URHD0057	v_contig_2859	Viruses	Uroviricota	Caudoviricetes	Caudovirales	Siphoviridae
tRNAMatch	T2_2.1092212	Bacteria	Proteobacteria	Alphaproteobacteria	Sphingomonadales	Sphingomonadaceae	Sphingomonas	Sphingomonas_sp_URHD0057	v_contig_21307	Viruses	Uroviricota	Caudoviricetes	Caudovirales	Siphoviridae
tRNAMatch	T2_2.1092212	Bacteria	Proteobacteria	Alphaproteobacteria	Sphingomonadales	Sphingomonadaceae	Sphingomonas	Sphingomonas_sp_URHD0057	v_contig_18174	Viruses	Uroviricota	Caudoviricetes	Caudovirales	Unclassified
tRNAMatch	T2_2.1101209	Bacteria	Proteobacteria	Deltaproteobacteria	NA	NA	NA	Deltaproteobacteria_bacterium_HGW-Deltaproteobacteria-7	v_contig_9712	Viruses	Uroviricota	Caudoviricetes	Caudovirales	Unclassified
tRNAMatch	T2_2.1101209	Bacteria	Proteobacteria	Deltaproteobacteria	NA	NA	NA	Deltaproteobacteria_bacterium_HGW-Deltaproteobacteria-7	v_contig_7840	Viruses	Uroviricota	Caudoviricetes	Caudovirales	Siphoviridae
tRNAMatch	T2_2.1101209	Bacteria	Proteobacteria	Deltaproteobacteria	NA	NA	NA	Deltaproteobacteria_bacterium_HGW-Deltaproteobacteria-7	v_contig_6789	Viruses	Uroviricota	Caudoviricetes	Caudovirales	Siphoviridae
tRNAMatch	T2_2.1101209	Bacteria	Proteobacteria	Deltaproteobacteria	NA	NA	NA	Deltaproteobacteria_bacterium_HGW-Deltaproteobacteria-7	v_contig_3668	Viruses	Uroviricota	Caudoviricetes	Caudovirales	Myoviridae
tRNAMatch	T2_2.1101209	Bacteria	Proteobacteria	Deltaproteobacteria	NA	NA	NA	Deltaproteobacteria_bacterium_HGW-Deltaproteobacteria-7	v_contig_23126	Viruses	Uroviricota	Caudoviricetes	Caudovirales	Siphoviridae
tRNAMatch	T2_2.1101209	Bacteria	Proteobacteria	Deltaproteobacteria	NA	NA	NA	Deltaproteobacteria_bacterium_HGW-Deltaproteobacteria-7	v_contig_22047	Viruses	Uroviricota	Caudoviricetes	Caudovirales	Unclassified
tRNAMatch	T2_2.1101209	Bacteria	Proteobacteria	Deltaproteobacteria	NA	NA	NA	Deltaproteobacteria_bacterium_HGW-Deltaproteobacteria-7	v_contig_20054	Viruses	Uroviricota	Caudoviricetes	Caudovirales	Unclassified
tRNAMatch	T2_2.1101209	Bacteria	Proteobacteria	Deltaproteobacteria	NA	NA	NA	Deltaproteobacteria_bacterium_HGW-Deltaproteobacteria-7	v_contig_17084	Viruses	Uroviricota	Caudoviricetes	Caudovirales	Siphoviridae
tRNAMatch	T2_2.1101209	Bacteria	Proteobacteria	Deltaproteobacteria	NA	NA	NA	Deltaproteobacteria_bacterium_HGW-Deltaproteobacteria-7	v_contig_14902	Viruses	Uroviricota	Caudoviricetes	Caudovirales	Unclassified
tRNAMatch	T2_2.1101209	Bacteria	Proteobacteria	Deltaproteobacteria	NA	NA	NA	Deltaproteobacteria_bacterium_HGW-Deltaproteobacteria-7	v_contig_12402	Viruses	Uroviricota	Caudoviricetes	Caudovirales	Unclassified
tRNAMatch	T2_2.1101209	Bacteria	Proteobacteria	Deltaproteobacteria	NA	NA	NA	Deltaproteobacteria_bacterium_HGW-Deltaproteobacteria-7	v_contig_2891	Viruses	Uroviricota	Caudoviricetes	Caudovirales	Siphoviridae
tRNAMatch	T2_2.1101209	Bacteria	Proteobacteria	Deltaproteobacteria	NA	NA	NA	Deltaproteobacteria_bacterium_HGW-Deltaproteobacteria-7	v_contig_20512	Viruses	Uroviricota	Caudoviricetes	Caudovirales	Siphoviridae
tRNAMatch	T2_2.1101209	Bacteria	Proteobacteria	Deltaproteobacteria	NA	NA	NA	Deltaproteobacteria_bacterium_HGW-Deltaproteobacteria-7	v_contig_13281	Viruses	Uroviricota	Caudoviricetes	Caudovirales	Unclassified
tRNAMatch	T2_2.1101209	Bacteria	Proteobacteria	Deltaproteobacteria	NA	NA	NA	Deltaproteobacteria_bacterium_HGW-Deltaproteobacteria-7	v_contig_12271	Viruses	Uroviricota	Caudoviricetes	Caudovirales	Unclassified
tRNAMatch	T2_2.1101209	Bacteria	Proteobacteria	Deltaproteobacteria	NA	NA	NA	Deltaproteobacteria_bacterium_HGW-Deltaproteobacteria-7	v_contig_2766	Viruses	Uroviricota	Caudoviricetes	Caudovirales	Siphoviridae
tRNAMatch	T2_2.1102187	Bacteria	Proteobacteria	Gammaproteobacteria	Moraxellales	Moraxellaceae	Acinetobacter		v_contig_16727	Viruses	Uroviricota	Caudoviricetes	Caudovirales	Unclassified
tRNAMatch	T2_3.4018	Bacteria	Candidatus_Curtissbacteria	NA	NA	NA	NA	Candidatus_Curtissbacteria_bacterium_RIFCSPHIGHO2_12_FULL_38_9b	v_contig_16343	Viruses	Uroviricota	Caudoviricetes	Caudovirales	Unclassified
tRNAMatch	T2_3.4018	Bacteria	Candidatus_Curtissbacteria	NA	NA	NA	NA	Candidatus_Curtissbacteria_bacterium_RIFCSPHIGHO2_12_FULL_38_9b	v_contig_5972	Viruses	Uroviricota	Caudoviricetes	Caudovirales	Unclassified
tRNAMatch	T2_3.4018	Bacteria	Candidatus_Curtissbacteria	NA	NA	NA	NA	Candidatus_Curtissbacteria_bacterium_RIFCSPHIGHO2_12_FULL_38_9b	v_contig_4380	Viruses	Uroviricota	Caudoviricetes	Caudovirales	Unclassified
tRNAMatch	T2_3.46000	Bacteria	Proteobacteria	NA	NA	NA	NA	Proteobacteria_bacterium	v_contig_17304	Viruses				Unclassified
tRNAMatch	T2_3.46000	Bacteria	Proteobacteria	NA	NA	NA	NA	Proteobacteria_bacterium	v_contig_6390	Viruses	Uroviricota	Caudoviricetes	Caudovirales	Unclassified
tRNAMatch	T2_3.141886	Bacteria	Bacteroidetes	Cytophagia	Cytophagales	Cytophagaceae	NA	marine_bacterium_AO1-C	v_contig_354	Viruses				Unclassified
tRNAMatch	T2_3.175531	Bacteria	Gemmatimonadetes	NA	NA	NA	NA	Gemmatimonadetes_bacterium	v_contig_9728	Viruses	Uroviricota	Caudoviricetes	Caudovirales	Siphoviridae
tRNAMatch	T2_3.185267	Bacteria	Gemmatimonadetes	NA	NA	NA	NA	Gemmatimonadetes_bacterium_SCN_70-22	v_contig_10775	Viruses	Uroviricota	Caudoviricetes	Caudovirales	Siphoviridae
tRNAMatch	T2_3.190501	Bacteria	Acidobacteria	NA	NA	NA	NA	Acidobacteria_bacterium	v_contig_13621	Viruses	Uroviricota	Caudoviricetes	Caudovirales	Unclassified
tRNAMatch	T2_3.190501	Bacteria	Acidobacteria	NA	NA	NA	NA	Acidobacteria_bacterium	v_contig_6492	Viruses	Hofneiviricota	Faserviricetes	Tubulavirales	Inoviridae
tRNAMatch	T2_3.191451	Bacteria	Actinobacteria	Rubrobacteria	Gaiellales	Gaiellaceae	Gaiella	Gaiella_occulta	v_contig_12309	Viruses	Uroviricota	Caudoviricetes	Caudovirales	Unclassified
tRNAMatch	T2_3.202833	Bacteria	Proteobacteria	Alphaproteobacteria	Rhodobacterales	Roseobacteraceae	Roseovarius	Roseovarius_sp_BRH_c41	v_contig_20850	Viruses	Uroviricota	Caudoviricetes	Caudovirales	Siphoviridae
tRNAMatch	T2_3.207131	Bacteria	Verrucomicrobia	NA	NA	NA	NA	Verrucomicrobia_bacterium	v_contig_21397	Viruses				Unclassified
tRNAMatch	T2_3.207131	Bacteria	Verrucomicrobia	NA	NA	NA	NA	Verrucomicrobia_bacterium	v_contig_21387	Viruses	Uroviricota	Caudoviricetes	Caudovirales	Unclassified
tRNAMatch	T2_3.230671	Bacteria	Gemmatimonadetes	NA	NA	NA	NA	Gemmatimonadetes_bacterium	v_contig_2496	Viruses	Uroviricota	Caudoviricetes	Caudovirales	Siphoviridae
tRNAMatch	T2_3.230671	Bacteria	Gemmatimonadetes	NA	NA	NA	NA	Gemmatimonadetes_bacterium	v_contig_1290	Viruses	Uroviricota	Caudoviricetes	Caudovirales	Unclassified
tRNAMatch	T2_3.255747	Bacteria	Actinobacteria	Actinomycetia	Streptomycetales	Streptomycetaceae	Streptomyces		v_contig_11753	Viruses	Uroviricota	Caudoviricetes	Caudovirales	Siphoviridae
tRNAMatch	T2_3.255747	Bacteria	Actinobacteria	Actinomycetia	Streptomycetales	Streptomycetaceae	Streptomyces		v_contig_9327	Viruses	Uroviricota	Caudoviricetes	Caudovirales	Siphoviridae
tRNAMatch	T2_3.255789	Bacteria	Unclassified	NA	NA	NA	NA	bacterium_HR10	v_contig_1539	Viruses	Uroviricota	Caudoviricetes	Caudovirales	Siphoviridae
tRNAMatch	T2_3.255789	Bacteria	Unclassified	NA	NA	NA	NA	bacterium_HR10	v_contig_1017	Viruses	Uroviricota	Caudoviricetes	Caudovirales	Unclassified
tRNAMatch	T2_3.261213	Bacteria	Actinobacteria	Actinomycetia					v_contig_17318	Viruses	Uroviricota	Caudoviricetes	Caudovirales	Myoviridae
tRNAMatch	T2_3.262275	Bacteria	Proteobacteria	Alphaproteobacteria	Hyphomicrobiales	Boseaceae	Bosea	Bosea_sp_Root483D1	v_contig_14017	Viruses	Uroviricota	Caudoviricetes	Caudovirales	Unclassified
tRNAMatch	T2_3.263171	Bacteria	Candidatus_Amesbacteria	NA	NA	NA	NA	Candidatus_Amesbacteria_bacterium_RIFCSPHIGHO2_01_FULL_47_34	v_contig_10775	Viruses	Uroviricota	Caudoviricetes	Caudovirales	Siphoviridae
tRNAMatch	T2_3.270471	Bacteria	Actinobacteria	Actinomycetia	Propionibacteriales	Nocardioidaceae	Nocardioides	Nocardioides_iriomotensis	v_contig_14380	Viruses	Uroviricota	Caudoviricetes	Caudovirales	Siphoviridae
tRNAMatch	T2_3.270471	Bacteria	Actinobacteria	Actinomycetia	Propionibacteriales	Nocardioidaceae	Nocardioides	Nocardioides_iriomotensis	v_contig_13780	Viruses	Uroviricota	Caudoviricetes	Caudovirales	Siphoviridae
tRNAMatch	T2_3.287260	Bacteria	Acidobacteria	NA	NA	NA	NA	Acidobacteria_bacterium	v_contig_681	Viruses	Uroviricota	Caudoviricetes	Caudovirales	Unclassified
tRNAMatch	T2_3.309702	Bacteria	Actinobacteria	Actinomycetia					v_contig_11936	Viruses	Uroviricota	Caudoviricetes	Caudovirales	Siphoviridae
tRNAMatch	T2_3.351866	Bacteria	Acidobacteria	NA	NA	NA	NA	Acidobacteria_bacterium_13_1_20CM_2_68_7	v_contig_24123	Viruses	Uroviricota	Caudoviricetes	Caudovirales	Siphoviridae
tRNAMatch	T2_3.351866	Bacteria	Acidobacteria	NA	NA	NA	NA	Acidobacteria_bacterium_13_1_20CM_2_68_7	v_contig_15899	Viruses	Uroviricota	Caudoviricetes	Caudovirales	Siphoviridae
tRNAMatch	T2_3.351866	Bacteria	Acidobacteria	NA	NA	NA	NA	Acidobacteria_bacterium_13_1_20CM_2_68_7	v_contig_12503	Viruses	Uroviricota	Caudoviricetes	Caudovirales	Siphoviridae
tRNAMatch	T2_3.351866	Bacteria	Acidobacteria	NA	NA	NA	NA	Acidobacteria_bacterium_13_1_20CM_2_68_7	v_contig_9729	Viruses	Uroviricota	Caudoviricetes	Caudovirales	Siphoviridae
tRNAMatch	T2_3.353354	Bacteria	Gemmatimonadetes	NA	NA	NA	NA	Gemmatimonadetes_bacterium	v_contig_10775	Viruses	Uroviricota	Caudoviricetes	Caudovirales	Siphoviridae
tRNAMatch	T2_3.365447	Bacteria	Actinobacteria	Actinomycetia	Streptomycetales	Streptomycetaceae	Streptomyces	Streptomyces_prunicolor	v_contig_10258	Viruses				Unclassified
tRNAMatch	T2_3.405017	Bacteria	Aquificae	NA	NA	NA	NA	Aquificae_bacterium	v_contig_2826	Viruses	Uroviricota	Caudoviricetes	Caudovirales	Unclassified
tRNAMatch	T2_3.445801	Bacteria	Unclassified	NA	NA	NA	NA	uncultured_bacterium	v_contig_2384	Viruses	Uroviricota	Caudoviricetes	Caudovirales	Unclassified
tRNAMatch	T2_3.445801	Bacteria	Unclassified	NA	NA	NA	NA	uncultured_bacterium	v_contig_5683	Viruses	Uroviricota	Caudoviricetes	Caudovirales	Myoviridae
tRNAMatch	T2_3.445801	Bacteria	Unclassified	NA	NA	NA	NA	uncultured_bacterium	v_contig_21894	Viruses	Uroviricota	Caudoviricetes	Caudovirales	Siphoviridae
tRNAMatch	T2_3.445801	Bacteria	Unclassified	NA	NA	NA	NA	uncultured_bacterium	v_contig_22678	Viruses	Uroviricota	Caudoviricetes	Caudovirales	Unclassified
tRNAMatch	T2_3.445801	Bacteria	Unclassified	NA	NA	NA	NA	uncultured_bacterium	v_contig_18320	Viruses				Unclassified
tRNAMatch	T2_3.471379	Bacteria	Cyanobacteria	NA	Synechococcales	Prochlorococcaceae	Cyanobium	Cyanobium_usitatum	v_contig_13109	Viruses	Uroviricota	Caudoviricetes	Caudovirales	Unclassified
tRNAMatch	T2_3.471379	Bacteria	Cyanobacteria	NA	Synechococcales	Prochlorococcaceae	Cyanobium	Cyanobium_usitatum	v_contig_7965	Viruses	Uroviricota	Caudoviricetes	Caudovirales	Myoviridae
tRNAMatch	T2_3.471379	Bacteria	Cyanobacteria	NA	Synechococcales	Prochlorococcaceae	Cyanobium	Cyanobium_usitatum	v_contig_844	Viruses	Uroviricota	Caudoviricetes	Caudovirales	Unclassified
tRNAMatch	T2_3.471379	Bacteria	Cyanobacteria	NA	Synechococcales	Prochlorococcaceae	Cyanobium	Cyanobium_usitatum	v_contig_357	Viruses	Uroviricota	Caudoviricetes	Caudovirales	Unclassified
tRNAMatch	T2_3.475531	Bacteria	Proteobacteria	Betaproteobacteria	NA	NA	NA	Betaproteobacteria_bacterium_SG8_41	v_contig_8120	Viruses	Uroviricota	Caudoviricetes	Caudovirales	Siphoviridae
tRNAMatch	T2_3.483463	Bacteria	Unclassified	NA	NA	NA	NA	uncultured_bacterium	v_contig_2711	Viruses	Uroviricota	Caudoviricetes	Caudovirales	Podoviridae
tRNAMatch	T2_3.489957	Bacteria	Proteobacteria	Alphaproteobacteria	NA	NA	NA	Alphaproteobacteria_bacterium	v_contig_15195	Viruses	Uroviricota	Caudoviricetes	Caudovirales	Unclassified
tRNAMatch	T2_3.489957	Bacteria	Proteobacteria	Alphaproteobacteria	NA	NA	NA	Alphaproteobacteria_bacterium	v_contig_13862	Viruses	Uroviricota	Caudoviricetes	Caudovirales	Siphoviridae
tRNAMatch	T2_3.493949	Bacteria	Calditrichaeota	Calditrichia	Calditrichales	Calditrichaceae	Caldithrix	Caldithrix_sp_RBG_13_44_9	v_contig_2605	Viruses	Uroviricota	Caudoviricetes	Caudovirales	Unclassified
tRNAMatch	T2_3.525634	Bacteria	Actinobacteria	Actinomycetia	Jiangellales	Jiangellaceae	Jiangella	Jiangella_alkaliphila	v_contig_12538	Viruses	Uroviricota	Caudoviricetes	Caudovirales	Siphoviridae
tRNAMatch	T2_3.525634	Bacteria	Actinobacteria	Actinomycetia	Jiangellales	Jiangellaceae	Jiangella	Jiangella_alkaliphila	v_contig_9856	Viruses	Uroviricota	Caudoviricetes	Caudovirales	Podoviridae
tRNAMatch	T2_3.525653	Bacteria	Acidobacteria	NA	NA	NA	NA	Acidobacteria_bacterium	v_contig_14190	Viruses	Uroviricota	Caudoviricetes	Caudovirales	Siphoviridae
tRNAMatch	T2_3.570479	Bacteria	Bacteroidetes	Chitinophagia	Chitinophagales	Chitinophagaceae	NA	Chitinophagaceae_bacterium	v_contig_2194	Viruses	Nucleocytoviricota	Megaviricetes	Algavirales	Phycodnaviridae
tRNAMatch	T2_3.570479	Bacteria	Bacteroidetes	Chitinophagia	Chitinophagales	Chitinophagaceae	NA	Chitinophagaceae_bacterium	v_contig_144	Viruses	Uroviricota	Caudoviricetes	Caudovirales	Myoviridae
tRNAMatch	T2_3.575803	Bacteria	Candidatus_Rokubacteria	NA	NA	NA	NA	Candidatus_Rokubacteria_bacterium	v_contig_3596	Viruses				Unclassified
tRNAMatch	T2_3.646599	Bacteria	Chloroflexi						v_contig_21138	Viruses	Uroviricota	Caudoviricetes	Caudovirales	Siphoviridae
tRNAMatch	T2_3.646599	Bacteria	Chloroflexi						v_contig_20266	Viruses	Uroviricota	Caudoviricetes	Caudovirales	Siphoviridae
tRNAMatch	T2_3.646599	Bacteria	Chloroflexi						v_contig_15165	Viruses	Uroviricota	Caudoviricetes	Caudovirales	Siphoviridae
tRNAMatch	T2_3.646599	Bacteria	Chloroflexi						v_contig_12301	Viruses	Uroviricota	Caudoviricetes	Caudovirales	Siphoviridae
tRNAMatch	T2_3.646599	Bacteria	Chloroflexi						v_contig_8930	Viruses	Uroviricota	Caudoviricetes	Caudovirales	Siphoviridae
tRNAMatch	T2_3.684315	Bacteria	Proteobacteria	Alphaproteobacteria	Hyphomicrobiales	Blastochloridaceae	Blastochloris	Blastochloris_tepida	v_contig_10597	Viruses	Uroviricota	Caudoviricetes	Caudovirales	Siphoviridae
tRNAMatch	T2_3.684315	Bacteria	Proteobacteria	Alphaproteobacteria	Hyphomicrobiales	Blastochloridaceae	Blastochloris	Blastochloris_tepida	v_contig_1882	Viruses	Uroviricota	Caudoviricetes	Caudovirales	Unclassified
tRNAMatch	T2_3.684315	Bacteria	Proteobacteria	Alphaproteobacteria	Hyphomicrobiales	Blastochloridaceae	Blastochloris	Blastochloris_tepida	v_contig_21307	Viruses	Uroviricota	Caudoviricetes	Caudovirales	Siphoviridae
tRNAMatch	T2_3.698234	Bacteria	Verrucomicrobia	NA	NA	NA	NA	Verrucomicrobia_bacterium	v_contig_20850	Viruses	Uroviricota	Caudoviricetes	Caudovirales	Siphoviridae
tRNAMatch	T2_3.698234	Bacteria	Verrucomicrobia	NA	NA	NA	NA	Verrucomicrobia_bacterium	v_contig_14017	Viruses	Uroviricota	Caudoviricetes	Caudovirales	Unclassified
tRNAMatch	T2_3.701857	Bacteria	Proteobacteria	Alphaproteobacteria	Hyphomicrobiales	Methylobacteriaceae	Microvirga		v_contig_21398	Viruses	Uroviricota	Caudoviricetes	Caudovirales	Siphoviridae
tRNAMatch	T2_3.735664	Bacteria	Candidatus_Eisenbacteria						v_contig_9195	Viruses				Unclassified
tRNAMatch	T2_3.757329	Bacteria	Proteobacteria	Alphaproteobacteria	Sphingomonadales	Sphingomonadaceae	Sphingomonas	Sphingomonas_edaphi	v_contig_15644	Viruses	Uroviricota	Caudoviricetes	Caudovirales	Siphoviridae
tRNAMatch	T2_3.757329	Bacteria	Proteobacteria	Alphaproteobacteria	Sphingomonadales	Sphingomonadaceae	Sphingomonas	Sphingomonas_edaphi	v_contig_13049	Viruses	Uroviricota	Caudoviricetes	Caudovirales	Siphoviridae
tRNAMatch	T2_3.757329	Bacteria	Proteobacteria	Alphaproteobacteria	Sphingomonadales	Sphingomonadaceae	Sphingomonas	Sphingomonas_edaphi	v_contig_22660	Viruses	Uroviricota	Caudoviricetes	Caudovirales	Myoviridae
tRNAMatch	T2_3.757329	Bacteria	Proteobacteria	Alphaproteobacteria	Sphingomonadales	Sphingomonadaceae	Sphingomonas	Sphingomonas_edaphi	v_contig_15552	Viruses	Uroviricota	Caudoviricetes	Caudovirales	Siphoviridae
tRNAMatch	T2_3.757329	Bacteria	Proteobacteria	Alphaproteobacteria	Sphingomonadales	Sphingomonadaceae	Sphingomonas	Sphingomonas_edaphi	v_contig_11208	Viruses	Uroviricota	Caudoviricetes	Caudovirales	Siphoviridae
tRNAMatch	T2_3.757329	Bacteria	Proteobacteria	Alphaproteobacteria	Sphingomonadales	Sphingomonadaceae	Sphingomonas	Sphingomonas_edaphi	v_contig_15226	Viruses	Uroviricota	Caudoviricetes	Caudovirales	Unclassified
tRNAMatch	T2_3.757329	Bacteria	Proteobacteria	Alphaproteobacteria	Sphingomonadales	Sphingomonadaceae	Sphingomonas	Sphingomonas_edaphi	v_contig_2560	Viruses	Uroviricota	Caudoviricetes	Caudovirales	Unclassified
tRNAMatch	T2_3.766084	Bacteria	Actinobacteria	Acidimicrobiia	Acidimicrobiales	Microthrixaceae	Candidatus_Microthrix	Candidatus_Microthrix_parvicella	v_contig_12309	Viruses	Uroviricota	Caudoviricetes	Caudovirales	Unclassified
tRNAMatch	T2_3.826634	Bacteria	Actinobacteria	Actinomycetia	Streptosporangiales	Thermomonosporaceae	Actinomadura	Actinomadura_macra	v_contig_10044	Viruses	Uroviricota	Caudoviricetes	Caudovirales	Myoviridae
tRNAMatch	T2_3.832956	Bacteria	Proteobacteria	Betaproteobacteria	Burkholderiales	Burkholderiaceae	Paraburkholderia	Paraburkholderia_piptadeniae	v_contig_2605	Viruses	Uroviricota	Caudoviricetes	Caudovirales	Unclassified
tRNAMatch	T2_3.837864	Bacteria	Proteobacteria	Betaproteobacteria	Burkholderiales	Burkholderiaceae	Cupriavidus	Cupriavidus_taiwanensis	v_contig_182	Viruses	Uroviricota	Caudoviricetes	Caudovirales	Siphoviridae
tRNAMatch	T2_3.838021	Bacteria	Acidobacteria	NA	NA	NA	NA	Acidobacteria_bacterium	v_contig_24739	X__NCLDV				Unclassified
tRNAMatch	T2_3.838021	Bacteria	Acidobacteria	NA	NA	NA	NA	Acidobacteria_bacterium	v_contig_15232	Viruses				Unclassified
tRNAMatch	T2_3.838021	Bacteria	Acidobacteria	NA	NA	NA	NA	Acidobacteria_bacterium	v_contig_11114	Viruses	Uroviricota	Caudoviricetes	Caudovirales	Siphoviridae
tRNAMatch	T2_3.838021	Bacteria	Acidobacteria	NA	NA	NA	NA	Acidobacteria_bacterium	v_contig_8184	Viruses	Uroviricota	Caudoviricetes	Caudovirales	Unclassified
tRNAMatch	T2_3.838021	Bacteria	Acidobacteria	NA	NA	NA	NA	Acidobacteria_bacterium	v_contig_4515	Viruses				Unclassified
tRNAMatch	T2_3.838021	Bacteria	Acidobacteria	NA	NA	NA	NA	Acidobacteria_bacterium	v_contig_5563	Viruses	Uroviricota	Caudoviricetes	Caudovirales	Unclassified
tRNAMatch	T2_3.838021	Bacteria	Acidobacteria	NA	NA	NA	NA	Acidobacteria_bacterium	v_contig_22068	Viruses	Uroviricota	Caudoviricetes	Caudovirales	Unclassified
tRNAMatch	T2_3.838021	Bacteria	Acidobacteria	NA	NA	NA	NA	Acidobacteria_bacterium	v_contig_20154	Viruses	Uroviricota	Caudoviricetes	Caudovirales	Siphoviridae
tRNAMatch	T2_3.838021	Bacteria	Acidobacteria	NA	NA	NA	NA	Acidobacteria_bacterium	v_contig_12580	Viruses	Uroviricota	Caudoviricetes	Caudovirales	Siphoviridae
tRNAMatch	T2_3.838021	Bacteria	Acidobacteria	NA	NA	NA	NA	Acidobacteria_bacterium	v_contig_22735	Viruses				Unclassified
tRNAMatch	T2_3.838021	Bacteria	Acidobacteria	NA	NA	NA	NA	Acidobacteria_bacterium	v_contig_7265	Viruses	Uroviricota	Caudoviricetes	Caudovirales	Unclassified
tRNAMatch	T2_3.838021	Bacteria	Acidobacteria	NA	NA	NA	NA	Acidobacteria_bacterium	v_contig_5047	Viruses	Uroviricota	Caudoviricetes	Caudovirales	Unclassified
tRNAMatch	T2_3.879983	Bacteria	Chloroflexi	NA	NA	NA	NA	Chloroflexi_bacterium	v_contig_2169	Viruses				Unclassified
tRNAMatch	T2_3.879983	Bacteria	Chloroflexi	NA	NA	NA	NA	Chloroflexi_bacterium	v_contig_78	Viruses	Uroviricota	Caudoviricetes	Caudovirales	Unclassified
tRNAMatch	T2_3.881618	Bacteria	Proteobacteria	Alphaproteobacteria	Sphingomonadales	Sphingomonadaceae	Sphingomonas	Sphingomonas_edaphi	v_contig_15644	Viruses	Uroviricota	Caudoviricetes	Caudovirales	Siphoviridae
tRNAMatch	T2_3.881618	Bacteria	Proteobacteria	Alphaproteobacteria	Sphingomonadales	Sphingomonadaceae	Sphingomonas	Sphingomonas_edaphi	v_contig_13049	Viruses	Uroviricota	Caudoviricetes	Caudovirales	Siphoviridae
tRNAMatch	T2_3.881618	Bacteria	Proteobacteria	Alphaproteobacteria	Sphingomonadales	Sphingomonadaceae	Sphingomonas	Sphingomonas_edaphi	v_contig_22660	Viruses	Uroviricota	Caudoviricetes	Caudovirales	Myoviridae
tRNAMatch	T2_3.881618	Bacteria	Proteobacteria	Alphaproteobacteria	Sphingomonadales	Sphingomonadaceae	Sphingomonas	Sphingomonas_edaphi	v_contig_15552	Viruses	Uroviricota	Caudoviricetes	Caudovirales	Siphoviridae
tRNAMatch	T2_3.881618	Bacteria	Proteobacteria	Alphaproteobacteria	Sphingomonadales	Sphingomonadaceae	Sphingomonas	Sphingomonas_edaphi	v_contig_11208	Viruses	Uroviricota	Caudoviricetes	Caudovirales	Siphoviridae
tRNAMatch	T2_3.881618	Bacteria	Proteobacteria	Alphaproteobacteria	Sphingomonadales	Sphingomonadaceae	Sphingomonas	Sphingomonas_edaphi	v_contig_15226	Viruses	Uroviricota	Caudoviricetes	Caudovirales	Unclassified
tRNAMatch	T2_3.881618	Bacteria	Proteobacteria	Alphaproteobacteria	Sphingomonadales	Sphingomonadaceae	Sphingomonas	Sphingomonas_edaphi	v_contig_2560	Viruses	Uroviricota	Caudoviricetes	Caudovirales	Unclassified
tRNAMatch	T2_3.931075	Bacteria	Planctomycetes	NA	NA	NA	NA	Planctomycetes_bacterium	v_contig_19307	Viruses				Unclassified
tRNAMatch	T2_3.932728	Bacteria	Proteobacteria	Alphaproteobacteria	Hyphomicrobiales	Hyphomicrobiaceae	Methyloceanibacter	Methyloceanibacter_superfactus	v_contig_15195	Viruses	Uroviricota	Caudoviricetes	Caudovirales	Unclassified
tRNAMatch	T2_3.932728	Bacteria	Proteobacteria	Alphaproteobacteria	Hyphomicrobiales	Hyphomicrobiaceae	Methyloceanibacter	Methyloceanibacter_superfactus	v_contig_13862	Viruses	Uroviricota	Caudoviricetes	Caudovirales	Siphoviridae
tRNAMatch	T2_3.951470	Bacteria	Proteobacteria	Alphaproteobacteria	Sphingomonadales	Sphingomonadaceae	Sphingobium		v_contig_14017	Viruses	Uroviricota	Caudoviricetes	Caudovirales	Unclassified
tRNAMatch	T2_3.951470	Bacteria	Proteobacteria	Alphaproteobacteria	Sphingomonadales	Sphingomonadaceae	Sphingobium		v_contig_20850	Viruses	Uroviricota	Caudoviricetes	Caudovirales	Siphoviridae
tRNAMatch	T2_3.970446	Bacteria	Actinobacteria	NA	NA	NA	NA	Actinobacteria_bacterium_13_1_20CM_3_68_9	v_contig_2826	Viruses	Uroviricota	Caudoviricetes	Caudovirales	Unclassified
tRNAMatch	T2_3.972207	Bacteria	Proteobacteria	Betaproteobacteria	NA	NA	NA	Betaproteobacteria_bacterium_RIFCSPLOWO2_02_FULL_67_19	v_contig_17585	Viruses	Uroviricota	Caudoviricetes	Caudovirales	Siphoviridae
tRNAMatch	T2_3.972207	Bacteria	Proteobacteria	Betaproteobacteria	NA	NA	NA	Betaproteobacteria_bacterium_RIFCSPLOWO2_02_FULL_67_19	v_contig_11828	Viruses	Uroviricota	Caudoviricetes	Caudovirales	Siphoviridae
tRNAMatch	T2_3.1012897	Bacteria	Firmicutes	Bacilli	Bacillales	Alicyclobacillaceae			v_contig_6833	Viruses	Uroviricota	Caudoviricetes	Caudovirales	Unclassified
tRNAMatch	T2_3.1038453	Bacteria	Proteobacteria	Alphaproteobacteria	Rhodospirillales				v_contig_10597	Viruses	Uroviricota	Caudoviricetes	Caudovirales	Siphoviridae
tRNAMatch	T2_3.1038453	Bacteria	Proteobacteria	Alphaproteobacteria	Rhodospirillales				v_contig_1882	Viruses	Uroviricota	Caudoviricetes	Caudovirales	Unclassified
tRNAMatch	T2_3.1038453	Bacteria	Proteobacteria	Alphaproteobacteria	Rhodospirillales				v_contig_21307	Viruses	Uroviricota	Caudoviricetes	Caudovirales	Siphoviridae
tRNAMatch	T2_3.1038453	Bacteria	Proteobacteria	Alphaproteobacteria	Rhodospirillales				v_contig_18174	Viruses	Uroviricota	Caudoviricetes	Caudovirales	Unclassified
tRNAMatch	T2_3.1057380	Bacteria	Proteobacteria	Alphaproteobacteria	Sphingomonadales	Sphingomonadaceae	Sphingobium	Sphingobium_sp_66-54	v_contig_12493	Viruses	Uroviricota	Caudoviricetes	Caudovirales	Siphoviridae
tRNAMatch	T2_3.1057380	Bacteria	Proteobacteria	Alphaproteobacteria	Sphingomonadales	Sphingomonadaceae	Sphingobium	Sphingobium_sp_66-54	v_contig_6913	Viruses	Uroviricota	Caudoviricetes	Caudovirales	Siphoviridae
tRNAMatch	T2_3.1081829	Bacteria	Proteobacteria	Alphaproteobacteria	Sphingomonadales	Sphingomonadaceae	Sphingomonas	Sphingomonas_sp_URHD0057	v_contig_10597	Viruses	Uroviricota	Caudoviricetes	Caudovirales	Siphoviridae
tRNAMatch	T2_3.1081829	Bacteria	Proteobacteria	Alphaproteobacteria	Sphingomonadales	Sphingomonadaceae	Sphingomonas	Sphingomonas_sp_URHD0057	v_contig_1882	Viruses	Uroviricota	Caudoviricetes	Caudovirales	Unclassified
tRNAMatch	T2_3.1081829	Bacteria	Proteobacteria	Alphaproteobacteria	Sphingomonadales	Sphingomonadaceae	Sphingomonas	Sphingomonas_sp_URHD0057	v_contig_22679	Viruses	Uroviricota	Caudoviricetes	Caudovirales	Unclassified
tRNAMatch	T2_3.1081829	Bacteria	Proteobacteria	Alphaproteobacteria	Sphingomonadales	Sphingomonadaceae	Sphingomonas	Sphingomonas_sp_URHD0057	v_contig_2859	Viruses	Uroviricota	Caudoviricetes	Caudovirales	Siphoviridae
tRNAMatch	T2_3.1081829	Bacteria	Proteobacteria	Alphaproteobacteria	Sphingomonadales	Sphingomonadaceae	Sphingomonas	Sphingomonas_sp_URHD0057	v_contig_21307	Viruses	Uroviricota	Caudoviricetes	Caudovirales	Siphoviridae
tRNAMatch	T2_3.1081829	Bacteria	Proteobacteria	Alphaproteobacteria	Sphingomonadales	Sphingomonadaceae	Sphingomonas	Sphingomonas_sp_URHD0057	v_contig_18174	Viruses	Uroviricota	Caudoviricetes	Caudovirales	Unclassified
tRNAMatch	T2_3.1101100	Bacteria	Unclassified	NA	NA	NA	NA	candidate_division_KSB1_bacterium	v_contig_17585	Viruses	Uroviricota	Caudoviricetes	Caudovirales	Siphoviridae
tRNAMatch	T2_3.1101100	Bacteria	Unclassified	NA	NA	NA	NA	candidate_division_KSB1_bacterium	v_contig_11828	Viruses	Uroviricota	Caudoviricetes	Caudovirales	Siphoviridae
tRNAMatch	T3_1.10597	Bacteria	Firmicutes	Bacilli	Bacillales	Paenibacillaceae	Paenibacillus		v_contig_2384	Viruses	Uroviricota	Caudoviricetes	Caudovirales	Unclassified
tRNAMatch	T3_1.10597	Bacteria	Firmicutes	Bacilli	Bacillales	Paenibacillaceae	Paenibacillus		v_contig_5683	Viruses	Uroviricota	Caudoviricetes	Caudovirales	Myoviridae
tRNAMatch	T3_1.10597	Bacteria	Firmicutes	Bacilli	Bacillales	Paenibacillaceae	Paenibacillus		v_contig_21894	Viruses	Uroviricota	Caudoviricetes	Caudovirales	Siphoviridae
tRNAMatch	T3_1.10597	Bacteria	Firmicutes	Bacilli	Bacillales	Paenibacillaceae	Paenibacillus		v_contig_22678	Viruses	Uroviricota	Caudoviricetes	Caudovirales	Unclassified
tRNAMatch	T3_1.10597	Bacteria	Firmicutes	Bacilli	Bacillales	Paenibacillaceae	Paenibacillus		v_contig_18320	Viruses				Unclassified
tRNAMatch	T3_1.28403	Bacteria	Gemmatimonadetes	NA	NA	NA	NA	Gemmatimonadetes_bacterium	v_contig_2496	Viruses	Uroviricota	Caudoviricetes	Caudovirales	Siphoviridae
tRNAMatch	T3_1.28759	Bacteria	Proteobacteria						v_contig_2826	Viruses	Uroviricota	Caudoviricetes	Caudovirales	Unclassified
tRNAMatch	T3_1.37764	Bacteria	Proteobacteria	Alphaproteobacteria					v_contig_20850	Viruses	Uroviricota	Caudoviricetes	Caudovirales	Siphoviridae
tRNAMatch	T3_1.68642	Bacteria	Proteobacteria	Gammaproteobacteria	NA	NA	NA	Gammaproteobacteria_bacterium	v_contig_12939	Viruses	Uroviricota	Caudoviricetes	Caudovirales	Siphoviridae
tRNAMatch	T3_1.107834	Bacteria	Unclassified	NA	NA	NA	NA	uncultured_bacterium	v_contig_21894	Viruses	Uroviricota	Caudoviricetes	Caudovirales	Siphoviridae
tRNAMatch	T3_1.107834	Bacteria	Unclassified	NA	NA	NA	NA	uncultured_bacterium	v_contig_2384	Viruses	Uroviricota	Caudoviricetes	Caudovirales	Unclassified
tRNAMatch	T3_1.107834	Bacteria	Unclassified	NA	NA	NA	NA	uncultured_bacterium	v_contig_5683	Viruses	Uroviricota	Caudoviricetes	Caudovirales	Myoviridae
tRNAMatch	T3_1.107834	Bacteria	Unclassified	NA	NA	NA	NA	uncultured_bacterium	v_contig_24322	Viruses	Uroviricota	Caudoviricetes	Caudovirales	Unclassified
tRNAMatch	T3_1.107834	Bacteria	Unclassified	NA	NA	NA	NA	uncultured_bacterium	v_contig_17982	Viruses	Uroviricota	Caudoviricetes	Caudovirales	Myoviridae
tRNAMatch	T3_1.107834	Bacteria	Unclassified	NA	NA	NA	NA	uncultured_bacterium	v_contig_17161	Viruses				Unclassified
tRNAMatch	T3_1.107834	Bacteria	Unclassified	NA	NA	NA	NA	uncultured_bacterium	v_contig_13976	Viruses				Unclassified
tRNAMatch	T3_1.107834	Bacteria	Unclassified	NA	NA	NA	NA	uncultured_bacterium	v_contig_10492	Viruses				Unclassified
tRNAMatch	T3_1.107834	Bacteria	Unclassified	NA	NA	NA	NA	uncultured_bacterium	v_contig_7696	Viruses	Uroviricota	Caudoviricetes	Caudovirales	Siphoviridae
tRNAMatch	T3_1.107834	Bacteria	Unclassified	NA	NA	NA	NA	uncultured_bacterium	v_contig_3937	Viruses	Uroviricota	Caudoviricetes	Caudovirales	Unclassified
tRNAMatch	T3_1.107834	Bacteria	Unclassified	NA	NA	NA	NA	uncultured_bacterium	v_contig_23949	Viruses	Uroviricota	Caudoviricetes	Caudovirales	Unclassified
tRNAMatch	T3_1.107834	Bacteria	Unclassified	NA	NA	NA	NA	uncultured_bacterium	v_contig_22678	Viruses	Uroviricota	Caudoviricetes	Caudovirales	Unclassified
tRNAMatch	T3_1.107834	Bacteria	Unclassified	NA	NA	NA	NA	uncultured_bacterium	v_contig_9698	Viruses				Unclassified
tRNAMatch	T3_1.107834	Bacteria	Unclassified	NA	NA	NA	NA	uncultured_bacterium	v_contig_18320	Viruses				Unclassified
tRNAMatch	T3_1.138975	Bacteria	Acidobacteria	NA	NA	NA	NA	Acidobacteria_bacterium	v_contig_14190	Viruses	Uroviricota	Caudoviricetes	Caudovirales	Siphoviridae
tRNAMatch	T3_1.153015	Bacteria	Proteobacteria	Alphaproteobacteria	Rhodobacterales	Rhodobacteraceae	Rhodovulum	Rhodovulum_sp_PH10	v_contig_62	Viruses	Uroviricota	Caudoviricetes	Caudovirales	Unclassified
tRNAMatch	T3_1.168849	Bacteria	Acidobacteria	Blastocatellia	NA	NA	NA	Blastocatellia_bacterium	v_contig_22678	Viruses	Uroviricota	Caudoviricetes	Caudovirales	Unclassified
tRNAMatch	T3_1.168849	Bacteria	Acidobacteria	Blastocatellia	NA	NA	NA	Blastocatellia_bacterium	v_contig_21894	Viruses	Uroviricota	Caudoviricetes	Caudovirales	Siphoviridae
tRNAMatch	T3_1.168849	Bacteria	Acidobacteria	Blastocatellia	NA	NA	NA	Blastocatellia_bacterium	v_contig_2384	Viruses	Uroviricota	Caudoviricetes	Caudovirales	Unclassified
tRNAMatch	T3_1.168849	Bacteria	Acidobacteria	Blastocatellia	NA	NA	NA	Blastocatellia_bacterium	v_contig_5683	Viruses	Uroviricota	Caudoviricetes	Caudovirales	Myoviridae
tRNAMatch	T3_1.168849	Bacteria	Acidobacteria	Blastocatellia	NA	NA	NA	Blastocatellia_bacterium	v_contig_24322	Viruses	Uroviricota	Caudoviricetes	Caudovirales	Unclassified
tRNAMatch	T3_1.168849	Bacteria	Acidobacteria	Blastocatellia	NA	NA	NA	Blastocatellia_bacterium	v_contig_18320	Viruses				Unclassified
tRNAMatch	T3_1.168849	Bacteria	Acidobacteria	Blastocatellia	NA	NA	NA	Blastocatellia_bacterium	v_contig_17982	Viruses	Uroviricota	Caudoviricetes	Caudovirales	Myoviridae
tRNAMatch	T3_1.168849	Bacteria	Acidobacteria	Blastocatellia	NA	NA	NA	Blastocatellia_bacterium	v_contig_17161	Viruses				Unclassified
tRNAMatch	T3_1.168849	Bacteria	Acidobacteria	Blastocatellia	NA	NA	NA	Blastocatellia_bacterium	v_contig_13976	Viruses				Unclassified
tRNAMatch	T3_1.168849	Bacteria	Acidobacteria	Blastocatellia	NA	NA	NA	Blastocatellia_bacterium	v_contig_10492	Viruses				Unclassified
tRNAMatch	T3_1.168849	Bacteria	Acidobacteria	Blastocatellia	NA	NA	NA	Blastocatellia_bacterium	v_contig_7696	Viruses	Uroviricota	Caudoviricetes	Caudovirales	Siphoviridae
tRNAMatch	T3_1.168849	Bacteria	Acidobacteria	Blastocatellia	NA	NA	NA	Blastocatellia_bacterium	v_contig_3937	Viruses	Uroviricota	Caudoviricetes	Caudovirales	Unclassified
tRNAMatch	T3_1.179175	Bacteria	Acidobacteria	NA	NA	NA	NA	Acidobacteria_bacterium	v_contig_2711	Viruses	Uroviricota	Caudoviricetes	Caudovirales	Podoviridae
tRNAMatch	T3_1.186371	Bacteria	Acidobacteria	Blastocatellia	NA	NA	NA	Blastocatellia_bacterium_AA13	v_contig_14190	Viruses	Uroviricota	Caudoviricetes	Caudovirales	Siphoviridae
tRNAMatch	T3_1.194592	Bacteria	Proteobacteria	Alphaproteobacteria	Rhodospirillales	NA	NA	uncultured_Rhodospirillales_bacterium_HF4000_24M03	v_contig_14017	Viruses	Uroviricota	Caudoviricetes	Caudovirales	Unclassified
tRNAMatch	T3_1.194592	Bacteria	Proteobacteria	Alphaproteobacteria	Rhodospirillales	NA	NA	uncultured_Rhodospirillales_bacterium_HF4000_24M03	v_contig_20850	Viruses	Uroviricota	Caudoviricetes	Caudovirales	Siphoviridae
tRNAMatch	T3_1.217121	Bacteria	Actinobacteria	Actinomycetia	Propionibacteriales	Nocardioidaceae	Nocardioides		v_contig_1326	Viruses	Uroviricota	Caudoviricetes	Caudovirales	Siphoviridae
tRNAMatch	T3_1.229905	Bacteria	Acidobacteria	NA	NA	NA	NA	Acidobacteria_bacterium	v_contig_10648	Viruses	Uroviricota	Caudoviricetes	Caudovirales	Unclassified
tRNAMatch	T3_1.229905	Bacteria	Acidobacteria	NA	NA	NA	NA	Acidobacteria_bacterium	v_contig_3128	Viruses	Uroviricota	Caudoviricetes	Caudovirales	Unclassified
tRNAMatch	T3_1.229905	Bacteria	Acidobacteria	NA	NA	NA	NA	Acidobacteria_bacterium	v_contig_22439	Viruses	Uroviricota	Caudoviricetes	Caudovirales	Unclassified
tRNAMatch	T3_1.229905	Bacteria	Acidobacteria	NA	NA	NA	NA	Acidobacteria_bacterium	v_contig_19787	Viruses	Uroviricota	Caudoviricetes	Caudovirales	Unclassified
tRNAMatch	T3_1.229905	Bacteria	Acidobacteria	NA	NA	NA	NA	Acidobacteria_bacterium	v_contig_18868	Viruses	Uroviricota	Caudoviricetes	Caudovirales	Unclassified
tRNAMatch	T3_1.229905	Bacteria	Acidobacteria	NA	NA	NA	NA	Acidobacteria_bacterium	v_contig_12856	Viruses	Uroviricota	Caudoviricetes	Caudovirales	Siphoviridae
tRNAMatch	T3_1.229905	Bacteria	Acidobacteria	NA	NA	NA	NA	Acidobacteria_bacterium	v_contig_2081	Viruses				Unclassified
tRNAMatch	T3_1.254788	Bacteria	Actinobacteria	Actinomycetia					v_contig_10775	Viruses	Uroviricota	Caudoviricetes	Caudovirales	Siphoviridae
tRNAMatch	T3_1.263624	Bacteria	Unclassified	NA	NA	NA	NA	uncultured_bacterium	v_contig_2711	Viruses	Uroviricota	Caudoviricetes	Caudovirales	Podoviridae
tRNAMatch	T3_1.285504	Bacteria	Proteobacteria	Gammaproteobacteria	NA	NA	NA	Gammaproteobacteria_bacterium	v_contig_19931	Viruses	Uroviricota	Caudoviricetes	Caudovirales	Siphoviridae
tRNAMatch	T3_1.295675	Bacteria	Proteobacteria	Alphaproteobacteria	Rhodobacterales	Roseobacteraceae	Rubellimicrobium	Rubellimicrobium_mesophilum	v_contig_14017	Viruses	Uroviricota	Caudoviricetes	Caudovirales	Unclassified
tRNAMatch	T3_1.295675	Bacteria	Proteobacteria	Alphaproteobacteria	Rhodobacterales	Roseobacteraceae	Rubellimicrobium	Rubellimicrobium_mesophilum	v_contig_20850	Viruses	Uroviricota	Caudoviricetes	Caudovirales	Siphoviridae
tRNAMatch	T3_1.325130	Bacteria	Rhodothermaeota	Rhodothermia	Rhodothermales	Rubricoccaceae	Rubrivirga	Rubrivirga_marina	v_contig_12309	Viruses	Uroviricota	Caudoviricetes	Caudovirales	Unclassified
tRNAMatch	T3_1.326399	Bacteria	Proteobacteria	Alphaproteobacteria	Hyphomicrobiales				v_contig_16741	Viruses	Uroviricota	Caudoviricetes	Caudovirales	Unclassified
tRNAMatch	T3_1.333038	Bacteria	Proteobacteria	Betaproteobacteria	NA	NA	NA	Betaproteobacteria_bacterium_RIFCSPLOWO2_02_FULL_67_26	v_contig_13621	Viruses	Uroviricota	Caudoviricetes	Caudovirales	Unclassified
tRNAMatch	T3_1.333038	Bacteria	Proteobacteria	Betaproteobacteria	NA	NA	NA	Betaproteobacteria_bacterium_RIFCSPLOWO2_02_FULL_67_26	v_contig_6492	Viruses	Hofneiviricota	Faserviricetes	Tubulavirales	Inoviridae
tRNAMatch	T3_1.337232	Bacteria	Proteobacteria	Alphaproteobacteria					v_contig_12309	Viruses	Uroviricota	Caudoviricetes	Caudovirales	Unclassified
tRNAMatch	T3_1.352890	Bacteria	Bacteroidetes	Chitinophagia	Chitinophagales	Chitinophagaceae	Flavihumibacter	Flavihumibacter_sp_ZG627	v_contig_9109	Viruses	Uroviricota	Caudoviricetes	Caudovirales	Unclassified
tRNAMatch	T3_1.363388	Bacteria	candidate_division_WWE3	NA	NA	NA	NA	candidate_division_WWE3_bacterium_RIFOXYD1_FULL_39_9	v_contig_11657	Viruses	Uroviricota	Caudoviricetes	Caudovirales	Siphoviridae
tRNAMatch	T3_1.363388	Bacteria	candidate_division_WWE3	NA	NA	NA	NA	candidate_division_WWE3_bacterium_RIFOXYD1_FULL_39_9	v_contig_764	Viruses	Uroviricota	Caudoviricetes	Caudovirales	Unclassified
tRNAMatch	T3_1.364344	Bacteria	Actinobacteria	Thermoleophilia	Solirubrobacterales	Solirubrobacteraceae	Solirubrobacter	Solirubrobacter_soli	v_contig_2826	Viruses	Uroviricota	Caudoviricetes	Caudovirales	Unclassified
tRNAMatch	T3_1.393706	Bacteria	Actinobacteria	Actinomycetia	Micromonosporales	Micromonosporaceae	Micromonospora		v_contig_13727	Viruses	Uroviricota	Caudoviricetes	Caudovirales	Myoviridae
tRNAMatch	T3_1.469403	Bacteria	Acidobacteria	NA	NA	NA	NA	Acidobacteria_bacterium_13_1_20CM_3_53_8	v_contig_2605	Viruses	Uroviricota	Caudoviricetes	Caudovirales	Unclassified
tRNAMatch	T3_1.550140	Bacteria	Acidobacteria	NA	NA	NA	NA	Acidobacteria_bacterium	v_contig_21850	Viruses	Uroviricota	Caudoviricetes	Caudovirales	Unclassified
tRNAMatch	T3_1.563016	Bacteria	Candidatus_Eisenbacteria						v_contig_10775	Viruses	Uroviricota	Caudoviricetes	Caudovirales	Siphoviridae
tRNAMatch	T3_1.582643	Bacteria	Acidobacteria	NA	NA	NA	NA	Acidobacteria_bacterium	v_contig_14190	Viruses	Uroviricota	Caudoviricetes	Caudovirales	Siphoviridae
tRNAMatch	T3_1.662628	Bacteria	Actinobacteria	Thermoleophilia	Solirubrobacterales	Conexibacteraceae	Conexibacter		v_contig_15739	Viruses	Uroviricota	Caudoviricetes	Caudovirales	Siphoviridae
tRNAMatch	T3_1.719715	Bacteria	Acidobacteria	NA	NA	NA	NA	Acidobacteria_bacterium	v_contig_10648	Viruses	Uroviricota	Caudoviricetes	Caudovirales	Unclassified
tRNAMatch	T3_1.719715	Bacteria	Acidobacteria	NA	NA	NA	NA	Acidobacteria_bacterium	v_contig_3128	Viruses	Uroviricota	Caudoviricetes	Caudovirales	Unclassified
tRNAMatch	T3_1.719715	Bacteria	Acidobacteria	NA	NA	NA	NA	Acidobacteria_bacterium	v_contig_22439	Viruses	Uroviricota	Caudoviricetes	Caudovirales	Unclassified
tRNAMatch	T3_1.719715	Bacteria	Acidobacteria	NA	NA	NA	NA	Acidobacteria_bacterium	v_contig_19787	Viruses	Uroviricota	Caudoviricetes	Caudovirales	Unclassified
tRNAMatch	T3_1.719715	Bacteria	Acidobacteria	NA	NA	NA	NA	Acidobacteria_bacterium	v_contig_18868	Viruses	Uroviricota	Caudoviricetes	Caudovirales	Unclassified
tRNAMatch	T3_1.719715	Bacteria	Acidobacteria	NA	NA	NA	NA	Acidobacteria_bacterium	v_contig_12856	Viruses	Uroviricota	Caudoviricetes	Caudovirales	Siphoviridae
tRNAMatch	T3_1.719715	Bacteria	Acidobacteria	NA	NA	NA	NA	Acidobacteria_bacterium	v_contig_2081	Viruses				Unclassified
tRNAMatch	T3_1.774052	Bacteria	Deinococcus-Thermus	Deinococci	Deinococcales	Deinococcaceae	Deinococcus	Deinococcus_sp_RM	v_contig_15739	Viruses	Uroviricota	Caudoviricetes	Caudovirales	Siphoviridae
tRNAMatch	T3_1.838935	Bacteria	Actinobacteria	Actinomycetia	Corynebacteriales	Mycobacteriaceae	Mycobacterium	Mycobacterium_sp_JS623	v_contig_11936	Viruses	Uroviricota	Caudoviricetes	Caudovirales	Siphoviridae
tRNAMatch	T3_1.858089	Bacteria	Acidobacteria	NA	NA	NA	NA	Acidobacteria_bacterium	v_contig_24739	X__NCLDV				Unclassified
tRNAMatch	T3_1.858089	Bacteria	Acidobacteria	NA	NA	NA	NA	Acidobacteria_bacterium	v_contig_22068	Viruses	Uroviricota	Caudoviricetes	Caudovirales	Unclassified
tRNAMatch	T3_1.858089	Bacteria	Acidobacteria	NA	NA	NA	NA	Acidobacteria_bacterium	v_contig_15232	Viruses				Unclassified
tRNAMatch	T3_1.858089	Bacteria	Acidobacteria	NA	NA	NA	NA	Acidobacteria_bacterium	v_contig_11114	Viruses	Uroviricota	Caudoviricetes	Caudovirales	Siphoviridae
tRNAMatch	T3_1.858089	Bacteria	Acidobacteria	NA	NA	NA	NA	Acidobacteria_bacterium	v_contig_8184	Viruses	Uroviricota	Caudoviricetes	Caudovirales	Unclassified
tRNAMatch	T3_1.858089	Bacteria	Acidobacteria	NA	NA	NA	NA	Acidobacteria_bacterium	v_contig_5563	Viruses	Uroviricota	Caudoviricetes	Caudovirales	Unclassified
tRNAMatch	T3_1.858089	Bacteria	Acidobacteria	NA	NA	NA	NA	Acidobacteria_bacterium	v_contig_4515	Viruses				Unclassified
tRNAMatch	T3_1.858089	Bacteria	Acidobacteria	NA	NA	NA	NA	Acidobacteria_bacterium	v_contig_20154	Viruses	Uroviricota	Caudoviricetes	Caudovirales	Siphoviridae
tRNAMatch	T3_1.858089	Bacteria	Acidobacteria	NA	NA	NA	NA	Acidobacteria_bacterium	v_contig_12580	Viruses	Uroviricota	Caudoviricetes	Caudovirales	Siphoviridae
tRNAMatch	T3_1.858089	Bacteria	Acidobacteria	NA	NA	NA	NA	Acidobacteria_bacterium	v_contig_22735	Viruses				Unclassified
tRNAMatch	T3_1.858089	Bacteria	Acidobacteria	NA	NA	NA	NA	Acidobacteria_bacterium	v_contig_7265	Viruses	Uroviricota	Caudoviricetes	Caudovirales	Unclassified
tRNAMatch	T3_1.858089	Bacteria	Acidobacteria	NA	NA	NA	NA	Acidobacteria_bacterium	v_contig_5047	Viruses	Uroviricota	Caudoviricetes	Caudovirales	Unclassified
tRNAMatch	T3_1.864855	Bacteria	Actinobacteria	Actinomycetia	Corynebacteriales	Mycobacteriaceae	Mycobacterium		v_contig_10775	Viruses	Uroviricota	Caudoviricetes	Caudovirales	Siphoviridae
tRNAMatch	T3_1.902786	Bacteria	Verrucomicrobia	NA	NA	NA	NA	Verrucomicrobia_bacterium	v_contig_21397	Viruses				Unclassified
tRNAMatch	T3_1.902786	Bacteria	Verrucomicrobia	NA	NA	NA	NA	Verrucomicrobia_bacterium	v_contig_21387	Viruses	Uroviricota	Caudoviricetes	Caudovirales	Unclassified
tRNAMatch	T3_1.917805	Bacteria	Acidobacteria	NA	NA	NA	NA	Acidobacteria_bacterium	v_contig_5101	Viruses	Uroviricota	Caudoviricetes	Caudovirales	Unclassified
tRNAMatch	T3_1.924767	Bacteria	Actinobacteria	Thermoleophilia	Solirubrobacterales	Solirubrobacteraceae	Solirubrobacter	Solirubrobacter_sp_URHD0082	v_contig_17713	Viruses				Unclassified
tRNAMatch	T3_1.1060948	Bacteria	Acidobacteria	NA	NA	NA	NA	Acidobacteria_bacterium	v_contig_2496	Viruses	Uroviricota	Caudoviricetes	Caudovirales	Siphoviridae
tRNAMatch	T3_1.1065658	Bacteria	Acidobacteria						v_contig_10775	Viruses	Uroviricota	Caudoviricetes	Caudovirales	Siphoviridae
tRNAMatch	T3_1.1069928	Bacteria	Acidobacteria	NA	NA	NA	NA	Acidobacteria_bacterium	v_contig_14190	Viruses	Uroviricota	Caudoviricetes	Caudovirales	Siphoviridae
tRNAMatch	T3_1.1153766	Bacteria	Gemmatimonadetes	NA	NA	NA	NA	Gemmatimonadetes_bacterium	v_contig_21594	Viruses	Uroviricota	Caudoviricetes	Caudovirales	Unclassified
tRNAMatch	T3_1.1187923	Bacteria	Gemmatimonadetes	NA	NA	NA	NA	Gemmatimonadetes_bacterium_13_2_20CM_1_70_33	v_contig_1290	Viruses	Uroviricota	Caudoviricetes	Caudovirales	Unclassified
tRNAMatch	T3_1.1191397	Bacteria	Proteobacteria	Alphaproteobacteria	Hyphomicrobiales	Hyphomicrobiaceae	Rhodoplanes	Rhodoplanes_sp_Z2-YC6860	v_contig_14017	Viruses	Uroviricota	Caudoviricetes	Caudovirales	Unclassified
tRNAMatch	T3_1.1191397	Bacteria	Proteobacteria	Alphaproteobacteria	Hyphomicrobiales	Hyphomicrobiaceae	Rhodoplanes	Rhodoplanes_sp_Z2-YC6860	v_contig_20850	Viruses	Uroviricota	Caudoviricetes	Caudovirales	Siphoviridae
tRNAMatch	T3_1.1372409	Bacteria	Gemmatimonadetes	NA	NA	NA	NA	Gemmatimonadetes_bacterium	v_contig_9327	Viruses	Uroviricota	Caudoviricetes	Caudovirales	Siphoviridae
tRNAMatch	T3_1.1443594	Bacteria	Gemmatimonadetes						v_contig_21594	Viruses	Uroviricota	Caudoviricetes	Caudovirales	Unclassified
tRNAMatch	T3_1.1446270	Bacteria	Proteobacteria	Alphaproteobacteria	Hyphomicrobiales	Rhizobiaceae			v_contig_21894	Viruses	Uroviricota	Caudoviricetes	Caudovirales	Siphoviridae
tRNAMatch	T3_1.1446270	Bacteria	Proteobacteria	Alphaproteobacteria	Hyphomicrobiales	Rhizobiaceae			v_contig_2384	Viruses	Uroviricota	Caudoviricetes	Caudovirales	Unclassified
tRNAMatch	T3_1.1446270	Bacteria	Proteobacteria	Alphaproteobacteria	Hyphomicrobiales	Rhizobiaceae			v_contig_5683	Viruses	Uroviricota	Caudoviricetes	Caudovirales	Myoviridae
tRNAMatch	T3_1.1446270	Bacteria	Proteobacteria	Alphaproteobacteria	Hyphomicrobiales	Rhizobiaceae			v_contig_24322	Viruses	Uroviricota	Caudoviricetes	Caudovirales	Unclassified
tRNAMatch	T3_1.1446270	Bacteria	Proteobacteria	Alphaproteobacteria	Hyphomicrobiales	Rhizobiaceae			v_contig_17982	Viruses	Uroviricota	Caudoviricetes	Caudovirales	Myoviridae
tRNAMatch	T3_1.1446270	Bacteria	Proteobacteria	Alphaproteobacteria	Hyphomicrobiales	Rhizobiaceae			v_contig_17161	Viruses				Unclassified
tRNAMatch	T3_1.1446270	Bacteria	Proteobacteria	Alphaproteobacteria	Hyphomicrobiales	Rhizobiaceae			v_contig_13976	Viruses				Unclassified
tRNAMatch	T3_1.1446270	Bacteria	Proteobacteria	Alphaproteobacteria	Hyphomicrobiales	Rhizobiaceae			v_contig_10492	Viruses				Unclassified
tRNAMatch	T3_1.1446270	Bacteria	Proteobacteria	Alphaproteobacteria	Hyphomicrobiales	Rhizobiaceae			v_contig_7696	Viruses	Uroviricota	Caudoviricetes	Caudovirales	Siphoviridae
tRNAMatch	T3_1.1446270	Bacteria	Proteobacteria	Alphaproteobacteria	Hyphomicrobiales	Rhizobiaceae			v_contig_3937	Viruses	Uroviricota	Caudoviricetes	Caudovirales	Unclassified
tRNAMatch	T3_1.1446270	Bacteria	Proteobacteria	Alphaproteobacteria	Hyphomicrobiales	Rhizobiaceae			v_contig_23949	Viruses	Uroviricota	Caudoviricetes	Caudovirales	Unclassified
tRNAMatch	T3_1.1446270	Bacteria	Proteobacteria	Alphaproteobacteria	Hyphomicrobiales	Rhizobiaceae			v_contig_22678	Viruses	Uroviricota	Caudoviricetes	Caudovirales	Unclassified
tRNAMatch	T3_1.1446270	Bacteria	Proteobacteria	Alphaproteobacteria	Hyphomicrobiales	Rhizobiaceae			v_contig_9698	Viruses				Unclassified
tRNAMatch	T3_1.1446270	Bacteria	Proteobacteria	Alphaproteobacteria	Hyphomicrobiales	Rhizobiaceae			v_contig_18320	Viruses				Unclassified
tRNAMatch	T3_2.3024	Bacteria	Proteobacteria	NA	NA	NA	NA	Proteobacteria_bacterium	v_contig_1435	Viruses	Uroviricota	Caudoviricetes	Caudovirales	Unclassified
tRNAMatch	T3_2.32756	Bacteria	Actinobacteria	Actinomycetia	Kineosporiales	Kineosporiaceae	Kineosporia	Kineosporia_sp_R_H_3	v_contig_11753	Viruses	Uroviricota	Caudoviricetes	Caudovirales	Siphoviridae
tRNAMatch	T3_2.116498	Bacteria	Actinobacteria	Actinomycetia					v_contig_15739	Viruses	Uroviricota	Caudoviricetes	Caudovirales	Siphoviridae
tRNAMatch	T3_2.192512	Bacteria	Deinococcus-Thermus	Deinococci	Deinococcales	Deinococcaceae	Deinococcus	Deinococcus_marmoris	v_contig_1367	Viruses	Uroviricota	Caudoviricetes	Caudovirales	Unclassified
tRNAMatch	T3_2.192512	Bacteria	Deinococcus-Thermus	Deinococci	Deinococcales	Deinococcaceae	Deinococcus	Deinococcus_marmoris	v_contig_10775	Viruses	Uroviricota	Caudoviricetes	Caudovirales	Siphoviridae
tRNAMatch	T3_2.198967	Bacteria	Actinobacteria	Actinomycetia	Pseudonocardiales	Pseudonocardiaceae	Pseudonocardia	Pseudonocardia_asaccharolytica	v_contig_2162	Viruses	Uroviricota	Caudoviricetes	Caudovirales	Unclassified
tRNAMatch	T3_2.215423	Bacteria	Unclassified	NA	NA	NA	NA	uncultured_bacterium	v_contig_22678	Viruses	Uroviricota	Caudoviricetes	Caudovirales	Unclassified
tRNAMatch	T3_2.215423	Bacteria	Unclassified	NA	NA	NA	NA	uncultured_bacterium	v_contig_21894	Viruses	Uroviricota	Caudoviricetes	Caudovirales	Siphoviridae
tRNAMatch	T3_2.215423	Bacteria	Unclassified	NA	NA	NA	NA	uncultured_bacterium	v_contig_2384	Viruses	Uroviricota	Caudoviricetes	Caudovirales	Unclassified
tRNAMatch	T3_2.215423	Bacteria	Unclassified	NA	NA	NA	NA	uncultured_bacterium	v_contig_5683	Viruses	Uroviricota	Caudoviricetes	Caudovirales	Myoviridae
tRNAMatch	T3_2.215423	Bacteria	Unclassified	NA	NA	NA	NA	uncultured_bacterium	v_contig_24322	Viruses	Uroviricota	Caudoviricetes	Caudovirales	Unclassified
tRNAMatch	T3_2.215423	Bacteria	Unclassified	NA	NA	NA	NA	uncultured_bacterium	v_contig_18320	Viruses				Unclassified
tRNAMatch	T3_2.215423	Bacteria	Unclassified	NA	NA	NA	NA	uncultured_bacterium	v_contig_17982	Viruses	Uroviricota	Caudoviricetes	Caudovirales	Myoviridae
tRNAMatch	T3_2.215423	Bacteria	Unclassified	NA	NA	NA	NA	uncultured_bacterium	v_contig_17161	Viruses				Unclassified
tRNAMatch	T3_2.215423	Bacteria	Unclassified	NA	NA	NA	NA	uncultured_bacterium	v_contig_13976	Viruses				Unclassified
tRNAMatch	T3_2.215423	Bacteria	Unclassified	NA	NA	NA	NA	uncultured_bacterium	v_contig_10492	Viruses				Unclassified
tRNAMatch	T3_2.215423	Bacteria	Unclassified	NA	NA	NA	NA	uncultured_bacterium	v_contig_7696	Viruses	Uroviricota	Caudoviricetes	Caudovirales	Siphoviridae
tRNAMatch	T3_2.215423	Bacteria	Unclassified	NA	NA	NA	NA	uncultured_bacterium	v_contig_3937	Viruses	Uroviricota	Caudoviricetes	Caudovirales	Unclassified
tRNAMatch	T3_2.215423	Bacteria	Unclassified	NA	NA	NA	NA	uncultured_bacterium	v_contig_23949	Viruses	Uroviricota	Caudoviricetes	Caudovirales	Unclassified
tRNAMatch	T3_2.215423	Bacteria	Unclassified	NA	NA	NA	NA	uncultured_bacterium	v_contig_9698	Viruses				Unclassified
tRNAMatch	T3_2.256651	Bacteria	Chloroflexi	NA	NA	NA	NA	Chloroflexi_bacterium	v_contig_1131	Viruses	Uroviricota	Caudoviricetes	Caudovirales	Unclassified
tRNAMatch	T3_2.256651	Bacteria	Chloroflexi	NA	NA	NA	NA	Chloroflexi_bacterium	v_contig_1688	Viruses	Uroviricota	Caudoviricetes	Caudovirales	Unclassified
tRNAMatch	T3_2.319341	Bacteria	Actinobacteria	Thermoleophilia	Solirubrobacterales	NA	NA	Solirubrobacterales_bacterium	v_contig_2826	Viruses	Uroviricota	Caudoviricetes	Caudovirales	Unclassified
tRNAMatch	T3_2.327414	Bacteria	Proteobacteria	NA	NA	NA	NA	Proteobacteria_bacterium	v_contig_1131	Viruses	Uroviricota	Caudoviricetes	Caudovirales	Unclassified
tRNAMatch	T3_2.327414	Bacteria	Proteobacteria	NA	NA	NA	NA	Proteobacteria_bacterium	v_contig_1688	Viruses	Uroviricota	Caudoviricetes	Caudovirales	Unclassified
tRNAMatch	T3_2.355632	Bacteria	Acidobacteria	Blastocatellia	NA	NA	NA	Blastocatellia_bacterium	v_contig_14479	Viruses	Uroviricota	Caudoviricetes	Caudovirales	Unclassified
tRNAMatch	T3_2.355632	Bacteria	Acidobacteria	Blastocatellia	NA	NA	NA	Blastocatellia_bacterium	v_contig_3375	Viruses	Uroviricota	Caudoviricetes	Caudovirales	Myoviridae
tRNAMatch	T3_2.402533	Bacteria	Acidobacteria						v_contig_10775	Viruses	Uroviricota	Caudoviricetes	Caudovirales	Siphoviridae
tRNAMatch	T3_2.414608	Bacteria	Actinobacteria	Actinomycetia	Corynebacteriales	Mycobacteriaceae	Mycobacterium	Mycobacterium_sp_E787	v_contig_10775	Viruses	Uroviricota	Caudoviricetes	Caudovirales	Siphoviridae
tRNAMatch	T3_2.427873	Bacteria	Proteobacteria	Betaproteobacteria	Burkholderiales	Comamonadaceae	NA	Comamonadaceae_bacterium	v_contig_1083	Viruses				Unclassified
tRNAMatch	T3_2.485674	Bacteria	Actinobacteria	Actinomycetia	Frankiales	Frankiaceae	Frankia	Frankia_asymbiotica	v_contig_5453	Viruses	Uroviricota	Caudoviricetes	Caudovirales	Siphoviridae
tRNAMatch	T3_2.533055	Bacteria	Actinobacteria	Actinomycetia	Streptomycetales	Streptomycetaceae	Streptomyces		v_contig_8120	Viruses	Uroviricota	Caudoviricetes	Caudovirales	Siphoviridae
tRNAMatch	T3_2.609311	Bacteria	Actinobacteria	Actinomycetia	Frankiales	Frankiaceae	Frankia		v_contig_12309	Viruses	Uroviricota	Caudoviricetes	Caudovirales	Unclassified
tRNAMatch	T3_2.639699	Bacteria	Acidobacteria	NA	NA	NA	NA	Acidobacteria_bacterium	v_contig_24739	X__NCLDV				Unclassified
tRNAMatch	T3_2.639699	Bacteria	Acidobacteria	NA	NA	NA	NA	Acidobacteria_bacterium	v_contig_22068	Viruses	Uroviricota	Caudoviricetes	Caudovirales	Unclassified
tRNAMatch	T3_2.639699	Bacteria	Acidobacteria	NA	NA	NA	NA	Acidobacteria_bacterium	v_contig_15232	Viruses				Unclassified
tRNAMatch	T3_2.639699	Bacteria	Acidobacteria	NA	NA	NA	NA	Acidobacteria_bacterium	v_contig_11114	Viruses	Uroviricota	Caudoviricetes	Caudovirales	Siphoviridae
tRNAMatch	T3_2.639699	Bacteria	Acidobacteria	NA	NA	NA	NA	Acidobacteria_bacterium	v_contig_8184	Viruses	Uroviricota	Caudoviricetes	Caudovirales	Unclassified
tRNAMatch	T3_2.639699	Bacteria	Acidobacteria	NA	NA	NA	NA	Acidobacteria_bacterium	v_contig_5563	Viruses	Uroviricota	Caudoviricetes	Caudovirales	Unclassified
tRNAMatch	T3_2.639699	Bacteria	Acidobacteria	NA	NA	NA	NA	Acidobacteria_bacterium	v_contig_4515	Viruses				Unclassified
tRNAMatch	T3_2.639699	Bacteria	Acidobacteria	NA	NA	NA	NA	Acidobacteria_bacterium	v_contig_20154	Viruses	Uroviricota	Caudoviricetes	Caudovirales	Siphoviridae
tRNAMatch	T3_2.639699	Bacteria	Acidobacteria	NA	NA	NA	NA	Acidobacteria_bacterium	v_contig_12580	Viruses	Uroviricota	Caudoviricetes	Caudovirales	Siphoviridae
tRNAMatch	T3_2.639699	Bacteria	Acidobacteria	NA	NA	NA	NA	Acidobacteria_bacterium	v_contig_22735	Viruses				Unclassified
tRNAMatch	T3_2.639699	Bacteria	Acidobacteria	NA	NA	NA	NA	Acidobacteria_bacterium	v_contig_7265	Viruses	Uroviricota	Caudoviricetes	Caudovirales	Unclassified
tRNAMatch	T3_2.639699	Bacteria	Acidobacteria	NA	NA	NA	NA	Acidobacteria_bacterium	v_contig_5047	Viruses	Uroviricota	Caudoviricetes	Caudovirales	Unclassified
tRNAMatch	T3_2.663897	Bacteria	Unclassified	NA	NA	NA	NA	uncultured_bacterium	v_contig_11753	Viruses	Uroviricota	Caudoviricetes	Caudovirales	Siphoviridae
tRNAMatch	T3_2.663897	Bacteria	Unclassified	NA	NA	NA	NA	uncultured_bacterium	v_contig_9327	Viruses	Uroviricota	Caudoviricetes	Caudovirales	Siphoviridae
tRNAMatch	T3_2.679295	Bacteria	Actinobacteria	Actinomycetia	Propionibacteriales	Nocardioidaceae	Nocardioides	Nocardioides_szechwanensis	v_contig_14380	Viruses	Uroviricota	Caudoviricetes	Caudovirales	Siphoviridae
tRNAMatch	T3_2.679295	Bacteria	Actinobacteria	Actinomycetia	Propionibacteriales	Nocardioidaceae	Nocardioides	Nocardioides_szechwanensis	v_contig_13780	Viruses	Uroviricota	Caudoviricetes	Caudovirales	Siphoviridae
tRNAMatch	T3_2.718627	Bacteria	Candidatus_Roizmanbacteria	NA	NA	NA	NA	Candidatus_Roizmanbacteria_bacterium_GW2011_GWA2_35_19	v_contig_17585	Viruses	Uroviricota	Caudoviricetes	Caudovirales	Siphoviridae
tRNAMatch	T3_2.718627	Bacteria	Candidatus_Roizmanbacteria	NA	NA	NA	NA	Candidatus_Roizmanbacteria_bacterium_GW2011_GWA2_35_19	v_contig_11828	Viruses	Uroviricota	Caudoviricetes	Caudovirales	Siphoviridae
tRNAMatch	T3_2.723987	Bacteria	Proteobacteria	Betaproteobacteria	Rhodocyclales	Rhodocyclaceae	NA	Rhodocyclaceae_bacterium_UTPRO2	v_contig_13621	Viruses	Uroviricota	Caudoviricetes	Caudovirales	Unclassified
tRNAMatch	T3_2.723987	Bacteria	Proteobacteria	Betaproteobacteria	Rhodocyclales	Rhodocyclaceae	NA	Rhodocyclaceae_bacterium_UTPRO2	v_contig_6492	Viruses	Hofneiviricota	Faserviricetes	Tubulavirales	Inoviridae
tRNAMatch	T3_2.732630	Bacteria	Actinobacteria	Actinomycetia	Sporichthyales	Sporichthyaceae	Sporichthya	Sporichthya_polymorpha	v_contig_17318	Viruses	Uroviricota	Caudoviricetes	Caudovirales	Myoviridae
tRNAMatch	T3_2.736117	Bacteria	Proteobacteria	Betaproteobacteria	Burkholderiales	NA	NA	Burkholderiales_bacterium	v_contig_21397	Viruses				Unclassified
tRNAMatch	T3_2.736117	Bacteria	Proteobacteria	Betaproteobacteria	Burkholderiales	NA	NA	Burkholderiales_bacterium	v_contig_21387	Viruses	Uroviricota	Caudoviricetes	Caudovirales	Unclassified
tRNAMatch	T3_2.773443	Bacteria	Actinobacteria	Actinomycetia	Kineosporiales	Kineosporiaceae	Angustibacter	Angustibacter_sp_Root456	v_contig_11753	Viruses	Uroviricota	Caudoviricetes	Caudovirales	Siphoviridae
tRNAMatch	T3_2.814142	Bacteria	Actinobacteria	Actinomycetia					v_contig_14380	Viruses	Uroviricota	Caudoviricetes	Caudovirales	Siphoviridae
tRNAMatch	T3_2.814142	Bacteria	Actinobacteria	Actinomycetia					v_contig_13780	Viruses	Uroviricota	Caudoviricetes	Caudovirales	Siphoviridae
tRNAMatch	T3_2.849368	Bacteria	Verrucomicrobia	NA	NA	NA	NA	Verrucomicrobia_bacterium	v_contig_14017	Viruses	Uroviricota	Caudoviricetes	Caudovirales	Unclassified
tRNAMatch	T3_2.874395	Bacteria	Proteobacteria	Deltaproteobacteria	Myxococcales				v_contig_10775	Viruses	Uroviricota	Caudoviricetes	Caudovirales	Siphoviridae
tRNAMatch	T3_2.876943	Bacteria	Actinobacteria	Actinomycetia	Streptomycetales	Streptomycetaceae	Streptomyces		v_contig_11753	Viruses	Uroviricota	Caudoviricetes	Caudovirales	Siphoviridae
tRNAMatch	T3_2.876943	Bacteria	Actinobacteria	Actinomycetia	Streptomycetales	Streptomycetaceae	Streptomyces		v_contig_9327	Viruses	Uroviricota	Caudoviricetes	Caudovirales	Siphoviridae
tRNAMatch	T3_2.878149	Bacteria	Actinobacteria	Actinomycetia	Micrococcales	Micrococcaceae	Pseudarthrobacter	Pseudarthrobacter_sulfonivorans	v_contig_24607	Viruses	Uroviricota	Caudoviricetes	Caudovirales	Siphoviridae
tRNAMatch	T3_2.882140	Bacteria	Firmicutes	Bacilli	Bacillales	Paenibacillaceae	Paenibacillus		v_contig_12257	Viruses	Uroviricota	Caudoviricetes	Caudovirales	Siphoviridae
tRNAMatch	T3_2.921384	Bacteria	Actinobacteria	Actinomycetia	Streptomycetales	Streptomycetaceae	Streptomyces		v_contig_17318	Viruses	Uroviricota	Caudoviricetes	Caudovirales	Myoviridae
tRNAMatch	T3_2.937537	Bacteria	Acidobacteria	NA	NA	NA	NA	Acidobacteria_bacterium	v_contig_10648	Viruses	Uroviricota	Caudoviricetes	Caudovirales	Unclassified
tRNAMatch	T3_2.937537	Bacteria	Acidobacteria	NA	NA	NA	NA	Acidobacteria_bacterium	v_contig_3128	Viruses	Uroviricota	Caudoviricetes	Caudovirales	Unclassified
tRNAMatch	T3_2.937537	Bacteria	Acidobacteria	NA	NA	NA	NA	Acidobacteria_bacterium	v_contig_22439	Viruses	Uroviricota	Caudoviricetes	Caudovirales	Unclassified
tRNAMatch	T3_2.937537	Bacteria	Acidobacteria	NA	NA	NA	NA	Acidobacteria_bacterium	v_contig_19787	Viruses	Uroviricota	Caudoviricetes	Caudovirales	Unclassified
tRNAMatch	T3_2.937537	Bacteria	Acidobacteria	NA	NA	NA	NA	Acidobacteria_bacterium	v_contig_18868	Viruses	Uroviricota	Caudoviricetes	Caudovirales	Unclassified
tRNAMatch	T3_2.937537	Bacteria	Acidobacteria	NA	NA	NA	NA	Acidobacteria_bacterium	v_contig_12856	Viruses	Uroviricota	Caudoviricetes	Caudovirales	Siphoviridae
tRNAMatch	T3_2.937537	Bacteria	Acidobacteria	NA	NA	NA	NA	Acidobacteria_bacterium	v_contig_2081	Viruses				Unclassified
tRNAMatch	T3_2.958294	Bacteria	Unclassified	NA	NA	NA	NA	Parcubacteria_group_bacterium_GW2011_GWB1_40_14	v_contig_17318	Viruses	Uroviricota	Caudoviricetes	Caudovirales	Myoviridae
tRNAMatch	T3_2.987492	Bacteria	Actinobacteria	Actinomycetia	Pseudonocardiales	NA	NA	Pseudonocardiales_bacterium	v_contig_2826	Viruses	Uroviricota	Caudoviricetes	Caudovirales	Unclassified
tRNAMatch	T3_2.1066051	Bacteria	Chloroflexi						v_contig_1131	Viruses	Uroviricota	Caudoviricetes	Caudovirales	Unclassified
tRNAMatch	T3_2.1066051	Bacteria	Chloroflexi						v_contig_1688	Viruses	Uroviricota	Caudoviricetes	Caudovirales	Unclassified
tRNAMatch	T3_2.1116086	Bacteria	Gemmatimonadetes	NA	NA	NA	NA	Gemmatimonadetes_bacterium	v_contig_2496	Viruses	Uroviricota	Caudoviricetes	Caudovirales	Siphoviridae
tRNAMatch	T3_2.1116086	Bacteria	Gemmatimonadetes	NA	NA	NA	NA	Gemmatimonadetes_bacterium	v_contig_1290	Viruses	Uroviricota	Caudoviricetes	Caudovirales	Unclassified
tRNAMatch	T3_2.1140427	Bacteria	Actinobacteria	Actinomycetia	Corynebacteriales				v_contig_9327	Viruses	Uroviricota	Caudoviricetes	Caudovirales	Siphoviridae
tRNAMatch	T3_3.6057	Bacteria	Actinobacteria	Actinomycetia	Propionibacteriales	Nocardioidaceae	Aeromicrobium	Aeromicrobium_sp_A1-2	v_contig_24607	Viruses	Uroviricota	Caudoviricetes	Caudovirales	Siphoviridae
tRNAMatch	T3_3.8806	Bacteria	Unclassified	NA	NA	NA	NA	uncultured_bacterium	v_contig_24322	Viruses	Uroviricota	Caudoviricetes	Caudovirales	Unclassified
tRNAMatch	T3_3.8806	Bacteria	Unclassified	NA	NA	NA	NA	uncultured_bacterium	v_contig_17982	Viruses	Uroviricota	Caudoviricetes	Caudovirales	Myoviridae
tRNAMatch	T3_3.8806	Bacteria	Unclassified	NA	NA	NA	NA	uncultured_bacterium	v_contig_17161	Viruses				Unclassified
tRNAMatch	T3_3.8806	Bacteria	Unclassified	NA	NA	NA	NA	uncultured_bacterium	v_contig_13976	Viruses				Unclassified
tRNAMatch	T3_3.8806	Bacteria	Unclassified	NA	NA	NA	NA	uncultured_bacterium	v_contig_10492	Viruses				Unclassified
tRNAMatch	T3_3.8806	Bacteria	Unclassified	NA	NA	NA	NA	uncultured_bacterium	v_contig_7696	Viruses	Uroviricota	Caudoviricetes	Caudovirales	Siphoviridae
tRNAMatch	T3_3.8806	Bacteria	Unclassified	NA	NA	NA	NA	uncultured_bacterium	v_contig_3937	Viruses	Uroviricota	Caudoviricetes	Caudovirales	Unclassified
tRNAMatch	T3_3.8806	Bacteria	Unclassified	NA	NA	NA	NA	uncultured_bacterium	v_contig_23949	Viruses	Uroviricota	Caudoviricetes	Caudovirales	Unclassified
tRNAMatch	T3_3.8806	Bacteria	Unclassified	NA	NA	NA	NA	uncultured_bacterium	v_contig_9698	Viruses				Unclassified
tRNAMatch	T3_3.8806	Bacteria	Unclassified	NA	NA	NA	NA	uncultured_bacterium	v_contig_18320	Viruses				Unclassified
tRNAMatch	T3_3.13766	Bacteria	Actinobacteria	Actinomycetia	Propionibacteriales	Nocardioidaceae	Aeromicrobium	Aeromicrobium_erythreum	v_contig_22188	Viruses	Uroviricota	Caudoviricetes	Caudovirales	Siphoviridae
tRNAMatch	T3_3.59102	Bacteria	Acidobacteria	NA	NA	NA	NA	Acidobacteria_bacterium	v_contig_20850	Viruses	Uroviricota	Caudoviricetes	Caudovirales	Siphoviridae
tRNAMatch	T3_3.59102	Bacteria	Acidobacteria	NA	NA	NA	NA	Acidobacteria_bacterium	v_contig_182	Viruses	Uroviricota	Caudoviricetes	Caudovirales	Siphoviridae
tRNAMatch	T3_3.131842	Bacteria	Proteobacteria	Alphaproteobacteria	Sphingomonadales	Erythrobacteraceae	Altererythrobacter	Altererythrobacter_sp_B11	v_contig_2826	Viruses	Uroviricota	Caudoviricetes	Caudovirales	Unclassified
tRNAMatch	T3_3.144637	Bacteria	Proteobacteria	Alphaproteobacteria	Hyphomicrobiales	Methylobacteriaceae	Microvirga	Microvirga_sp_BSC39	v_contig_21398	Viruses	Uroviricota	Caudoviricetes	Caudovirales	Siphoviridae
tRNAMatch	T3_3.172723	Bacteria	Proteobacteria	Alphaproteobacteria	Hyphomicrobiales	Rhizobiaceae	Ensifer		v_contig_20850	Viruses	Uroviricota	Caudoviricetes	Caudovirales	Siphoviridae
tRNAMatch	T3_3.172723	Bacteria	Proteobacteria	Alphaproteobacteria	Hyphomicrobiales	Rhizobiaceae	Ensifer		v_contig_182	Viruses	Uroviricota	Caudoviricetes	Caudovirales	Siphoviridae
tRNAMatch	T3_3.172916	Bacteria	Proteobacteria	Alphaproteobacteria	Hyphomicrobiales	Devosiaceae	Devosia	Devosia_sp_A16	v_contig_20557	Viruses	Uroviricota	Caudoviricetes	Caudovirales	Unclassified
tRNAMatch	T3_3.228505	Bacteria	Proteobacteria	Alphaproteobacteria	Sphingomonadales	Sphingomonadaceae	Sphingomonas	Sphingomonas_edaphi	v_contig_15644	Viruses	Uroviricota	Caudoviricetes	Caudovirales	Siphoviridae
tRNAMatch	T3_3.228505	Bacteria	Proteobacteria	Alphaproteobacteria	Sphingomonadales	Sphingomonadaceae	Sphingomonas	Sphingomonas_edaphi	v_contig_13049	Viruses	Uroviricota	Caudoviricetes	Caudovirales	Siphoviridae
tRNAMatch	T3_3.228505	Bacteria	Proteobacteria	Alphaproteobacteria	Sphingomonadales	Sphingomonadaceae	Sphingomonas	Sphingomonas_edaphi	v_contig_22660	Viruses	Uroviricota	Caudoviricetes	Caudovirales	Myoviridae
tRNAMatch	T3_3.228505	Bacteria	Proteobacteria	Alphaproteobacteria	Sphingomonadales	Sphingomonadaceae	Sphingomonas	Sphingomonas_edaphi	v_contig_15552	Viruses	Uroviricota	Caudoviricetes	Caudovirales	Siphoviridae
tRNAMatch	T3_3.228505	Bacteria	Proteobacteria	Alphaproteobacteria	Sphingomonadales	Sphingomonadaceae	Sphingomonas	Sphingomonas_edaphi	v_contig_11208	Viruses	Uroviricota	Caudoviricetes	Caudovirales	Siphoviridae
tRNAMatch	T3_3.228505	Bacteria	Proteobacteria	Alphaproteobacteria	Sphingomonadales	Sphingomonadaceae	Sphingomonas	Sphingomonas_edaphi	v_contig_15226	Viruses	Uroviricota	Caudoviricetes	Caudovirales	Unclassified
tRNAMatch	T3_3.228505	Bacteria	Proteobacteria	Alphaproteobacteria	Sphingomonadales	Sphingomonadaceae	Sphingomonas	Sphingomonas_edaphi	v_contig_2560	Viruses	Uroviricota	Caudoviricetes	Caudovirales	Unclassified
tRNAMatch	T3_3.228886	Bacteria	Actinobacteria						v_contig_15739	Viruses	Uroviricota	Caudoviricetes	Caudovirales	Siphoviridae
tRNAMatch	T3_3.239009	Bacteria	Proteobacteria	Deltaproteobacteria	Myxococcales	Anaeromyxobacteraceae	Anaeromyxobacter		v_contig_14190	Viruses	Uroviricota	Caudoviricetes	Caudovirales	Siphoviridae
tRNAMatch	T3_3.261291	Bacteria	Actinobacteria	Rubrobacteria	Gaiellales	Gaiellaceae	Gaiella	Gaiella_occulta	v_contig_20557	Viruses	Uroviricota	Caudoviricetes	Caudovirales	Unclassified
tRNAMatch	T3_3.343477	Bacteria	Proteobacteria	Alphaproteobacteria	Sphingomonadales				v_contig_10597	Viruses	Uroviricota	Caudoviricetes	Caudovirales	Siphoviridae
tRNAMatch	T3_3.343477	Bacteria	Proteobacteria	Alphaproteobacteria	Sphingomonadales				v_contig_1882	Viruses	Uroviricota	Caudoviricetes	Caudovirales	Unclassified
tRNAMatch	T3_3.343477	Bacteria	Proteobacteria	Alphaproteobacteria	Sphingomonadales				v_contig_22679	Viruses	Uroviricota	Caudoviricetes	Caudovirales	Unclassified
tRNAMatch	T3_3.343477	Bacteria	Proteobacteria	Alphaproteobacteria	Sphingomonadales				v_contig_2859	Viruses	Uroviricota	Caudoviricetes	Caudovirales	Siphoviridae
tRNAMatch	T3_3.343477	Bacteria	Proteobacteria	Alphaproteobacteria	Sphingomonadales				v_contig_21307	Viruses	Uroviricota	Caudoviricetes	Caudovirales	Siphoviridae
tRNAMatch	T3_3.343477	Bacteria	Proteobacteria	Alphaproteobacteria	Sphingomonadales				v_contig_18174	Viruses	Uroviricota	Caudoviricetes	Caudovirales	Unclassified
tRNAMatch	T3_3.412371	Bacteria	Proteobacteria	Alphaproteobacteria	Hyphomicrobiales	Phyllobacteriaceae	Nitratireductor	Nitratireductor_aquibiodomus	v_contig_14017	Viruses	Uroviricota	Caudoviricetes	Caudovirales	Unclassified
tRNAMatch	T3_3.412371	Bacteria	Proteobacteria	Alphaproteobacteria	Hyphomicrobiales	Phyllobacteriaceae	Nitratireductor	Nitratireductor_aquibiodomus	v_contig_20850	Viruses	Uroviricota	Caudoviricetes	Caudovirales	Siphoviridae
tRNAMatch	T3_3.417166	Bacteria	Acidobacteria	Blastocatellia	NA	NA	NA	Blastocatellia_bacterium	v_contig_11851	Viruses				Unclassified
tRNAMatch	T3_3.421392	Bacteria	Proteobacteria	Betaproteobacteria	Burkholderiales	Oxalobacteraceae	Herbaspirillum	Herbaspirillum_sp_K2R10-39	v_contig_12493	Viruses	Uroviricota	Caudoviricetes	Caudovirales	Siphoviridae
tRNAMatch	T3_3.421392	Bacteria	Proteobacteria	Betaproteobacteria	Burkholderiales	Oxalobacteraceae	Herbaspirillum	Herbaspirillum_sp_K2R10-39	v_contig_6913	Viruses	Uroviricota	Caudoviricetes	Caudovirales	Siphoviridae
tRNAMatch	T3_3.536095	Bacteria	Unclassified	NA	NA	NA	NA	uncultured_bacterium	v_contig_2384	Viruses	Uroviricota	Caudoviricetes	Caudovirales	Unclassified
tRNAMatch	T3_3.536095	Bacteria	Unclassified	NA	NA	NA	NA	uncultured_bacterium	v_contig_5683	Viruses	Uroviricota	Caudoviricetes	Caudovirales	Myoviridae
tRNAMatch	T3_3.536095	Bacteria	Unclassified	NA	NA	NA	NA	uncultured_bacterium	v_contig_21894	Viruses	Uroviricota	Caudoviricetes	Caudovirales	Siphoviridae
tRNAMatch	T3_3.536095	Bacteria	Unclassified	NA	NA	NA	NA	uncultured_bacterium	v_contig_22678	Viruses	Uroviricota	Caudoviricetes	Caudovirales	Unclassified
tRNAMatch	T3_3.536095	Bacteria	Unclassified	NA	NA	NA	NA	uncultured_bacterium	v_contig_18320	Viruses				Unclassified
tRNAMatch	T3_3.540093	Bacteria	Proteobacteria	Alphaproteobacteria	Rhodospirillales	Rhodospirillaceae	Magnetospirillum		v_contig_21138	Viruses	Uroviricota	Caudoviricetes	Caudovirales	Siphoviridae
tRNAMatch	T3_3.542312	Bacteria	Proteobacteria	Alphaproteobacteria	Sphingomonadales	Sphingomonadaceae	Novosphingobium	Novosphingobium_kunmingense	v_contig_10597	Viruses	Uroviricota	Caudoviricetes	Caudovirales	Siphoviridae
tRNAMatch	T3_3.542312	Bacteria	Proteobacteria	Alphaproteobacteria	Sphingomonadales	Sphingomonadaceae	Novosphingobium	Novosphingobium_kunmingense	v_contig_1882	Viruses	Uroviricota	Caudoviricetes	Caudovirales	Unclassified
tRNAMatch	T3_3.542312	Bacteria	Proteobacteria	Alphaproteobacteria	Sphingomonadales	Sphingomonadaceae	Novosphingobium	Novosphingobium_kunmingense	v_contig_21307	Viruses	Uroviricota	Caudoviricetes	Caudovirales	Siphoviridae
tRNAMatch	T3_3.555275	Bacteria	Actinobacteria	Actinomycetia	Streptomycetales	Streptomycetaceae	Streptomyces		v_contig_24607	Viruses	Uroviricota	Caudoviricetes	Caudovirales	Siphoviridae
tRNAMatch	T3_3.590577	Bacteria	Acidobacteria	NA	NA	NA	NA	Acidobacteria_bacterium	v_contig_62	Viruses	Uroviricota	Caudoviricetes	Caudovirales	Unclassified
tRNAMatch	T3_3.602100	Bacteria	Verrucomicrobia	Verrucomicrobiae	Verrucomicrobiales	Verrucomicrobiaceae	Verrucomicrobium	Verrucomicrobium_spinosum	v_contig_13073	Viruses	Uroviricota	Caudoviricetes	Caudovirales	Myoviridae
tRNAMatch	T3_3.603323	Bacteria	Proteobacteria	Alphaproteobacteria	Hyphomicrobiales	Bradyrhizobiaceae	Bradyrhizobium	Bradyrhizobium_sp_ORS_285	v_contig_20850	Viruses	Uroviricota	Caudoviricetes	Caudovirales	Siphoviridae
tRNAMatch	T3_3.603323	Bacteria	Proteobacteria	Alphaproteobacteria	Hyphomicrobiales	Bradyrhizobiaceae	Bradyrhizobium	Bradyrhizobium_sp_ORS_285	v_contig_14017	Viruses	Uroviricota	Caudoviricetes	Caudovirales	Unclassified
tRNAMatch	T3_3.624174	Bacteria	Proteobacteria	Betaproteobacteria	Burkholderiales	NA	Rubrivivax	Rubrivivax_sp_SCN_71-131	v_contig_1067	Viruses	Uroviricota	Caudoviricetes	Caudovirales	Podoviridae
tRNAMatch	T3_3.624674	Bacteria	Proteobacteria	Deltaproteobacteria	NA	NA	NA	Deltaproteobacteria_bacterium_RIFCSPLOWO2_12_FULL_60_19	v_contig_504	Viruses	Uroviricota	Caudoviricetes	Caudovirales	Unclassified
tRNAMatch	T3_3.674077	Bacteria	Proteobacteria	NA	NA	NA	NA	Proteobacteria_bacterium	v_contig_24739	X__NCLDV				Unclassified
tRNAMatch	T3_3.674077	Bacteria	Proteobacteria	NA	NA	NA	NA	Proteobacteria_bacterium	v_contig_22068	Viruses	Uroviricota	Caudoviricetes	Caudovirales	Unclassified
tRNAMatch	T3_3.674077	Bacteria	Proteobacteria	NA	NA	NA	NA	Proteobacteria_bacterium	v_contig_15232	Viruses				Unclassified
tRNAMatch	T3_3.674077	Bacteria	Proteobacteria	NA	NA	NA	NA	Proteobacteria_bacterium	v_contig_11114	Viruses	Uroviricota	Caudoviricetes	Caudovirales	Siphoviridae
tRNAMatch	T3_3.674077	Bacteria	Proteobacteria	NA	NA	NA	NA	Proteobacteria_bacterium	v_contig_8184	Viruses	Uroviricota	Caudoviricetes	Caudovirales	Unclassified
tRNAMatch	T3_3.674077	Bacteria	Proteobacteria	NA	NA	NA	NA	Proteobacteria_bacterium	v_contig_5563	Viruses	Uroviricota	Caudoviricetes	Caudovirales	Unclassified
tRNAMatch	T3_3.674077	Bacteria	Proteobacteria	NA	NA	NA	NA	Proteobacteria_bacterium	v_contig_4515	Viruses				Unclassified
tRNAMatch	T3_3.674077	Bacteria	Proteobacteria	NA	NA	NA	NA	Proteobacteria_bacterium	v_contig_20154	Viruses	Uroviricota	Caudoviricetes	Caudovirales	Siphoviridae
tRNAMatch	T3_3.674077	Bacteria	Proteobacteria	NA	NA	NA	NA	Proteobacteria_bacterium	v_contig_12580	Viruses	Uroviricota	Caudoviricetes	Caudovirales	Siphoviridae
tRNAMatch	T3_3.674077	Bacteria	Proteobacteria	NA	NA	NA	NA	Proteobacteria_bacterium	v_contig_22735	Viruses				Unclassified
tRNAMatch	T3_3.674077	Bacteria	Proteobacteria	NA	NA	NA	NA	Proteobacteria_bacterium	v_contig_7265	Viruses	Uroviricota	Caudoviricetes	Caudovirales	Unclassified
tRNAMatch	T3_3.674077	Bacteria	Proteobacteria	NA	NA	NA	NA	Proteobacteria_bacterium	v_contig_5047	Viruses	Uroviricota	Caudoviricetes	Caudovirales	Unclassified
tRNAMatch	T3_3.678059	Bacteria	Unclassified	NA	NA	NA	NA	uncultured_bacterium	v_contig_21894	Viruses	Uroviricota	Caudoviricetes	Caudovirales	Siphoviridae
tRNAMatch	T3_3.678059	Bacteria	Unclassified	NA	NA	NA	NA	uncultured_bacterium	v_contig_2384	Viruses	Uroviricota	Caudoviricetes	Caudovirales	Unclassified
tRNAMatch	T3_3.678059	Bacteria	Unclassified	NA	NA	NA	NA	uncultured_bacterium	v_contig_5683	Viruses	Uroviricota	Caudoviricetes	Caudovirales	Myoviridae
tRNAMatch	T3_3.678059	Bacteria	Unclassified	NA	NA	NA	NA	uncultured_bacterium	v_contig_22678	Viruses	Uroviricota	Caudoviricetes	Caudovirales	Unclassified
tRNAMatch	T3_3.680324	Bacteria	Gemmatimonadetes	NA	NA	NA	NA	Gemmatimonadetes_bacterium	v_contig_13621	Viruses	Uroviricota	Caudoviricetes	Caudovirales	Unclassified
tRNAMatch	T3_3.680324	Bacteria	Gemmatimonadetes	NA	NA	NA	NA	Gemmatimonadetes_bacterium	v_contig_6492	Viruses	Hofneiviricota	Faserviricetes	Tubulavirales	Inoviridae
tRNAMatch	T3_3.683524	Bacteria	Candidatus_Rokubacteria	NA	NA	NA	NA	Candidatus_Rokubacteria_bacterium	v_contig_16741	Viruses	Uroviricota	Caudoviricetes	Caudovirales	Unclassified
tRNAMatch	T3_3.688404	Bacteria	Unclassified	NA	NA	NA	NA	uncultured_bacterium	v_contig_2711	Viruses	Uroviricota	Caudoviricetes	Caudovirales	Podoviridae
tRNAMatch	T3_3.693713	Bacteria	Actinobacteria	Thermoleophilia	Solirubrobacterales	Solirubrobacteraceae	Solirubrobacter	Solirubrobacter_soli	v_contig_2827	Viruses	Uroviricota	Caudoviricetes	Caudovirales	Siphoviridae
tRNAMatch	T3_3.760313	Bacteria	Acidobacteria	NA	NA	NA	NA	Acidobacteria_bacterium	v_contig_9728	Viruses	Uroviricota	Caudoviricetes	Caudovirales	Siphoviridae
tRNAMatch	T3_3.808653	Bacteria	Actinobacteria						v_contig_2162	Viruses	Uroviricota	Caudoviricetes	Caudovirales	Unclassified
tRNAMatch	T3_3.822506	Bacteria	Proteobacteria						v_contig_15195	Viruses	Uroviricota	Caudoviricetes	Caudovirales	Unclassified
tRNAMatch	T3_3.822506	Bacteria	Proteobacteria						v_contig_13862	Viruses	Uroviricota	Caudoviricetes	Caudovirales	Siphoviridae
tRNAMatch	T3_3.841012	Bacteria	Unclassified	NA	NA	NA	NA	uncultured_bacterium	v_contig_14479	Viruses	Uroviricota	Caudoviricetes	Caudovirales	Unclassified
tRNAMatch	T3_3.841012	Bacteria	Unclassified	NA	NA	NA	NA	uncultured_bacterium	v_contig_3375	Viruses	Uroviricota	Caudoviricetes	Caudovirales	Myoviridae
tRNAMatch	T3_3.849984	Bacteria	Proteobacteria	NA	NA	NA	NA	Proteobacteria_bacterium	v_contig_15195	Viruses	Uroviricota	Caudoviricetes	Caudovirales	Unclassified
tRNAMatch	T3_3.849984	Bacteria	Proteobacteria	NA	NA	NA	NA	Proteobacteria_bacterium	v_contig_13862	Viruses	Uroviricota	Caudoviricetes	Caudovirales	Siphoviridae
tRNAMatch	T3_3.873365	Bacteria	Acidobacteria	NA	NA	NA	NA	Acidobacteria_bacterium	v_contig_10648	Viruses	Uroviricota	Caudoviricetes	Caudovirales	Unclassified
tRNAMatch	T3_3.873365	Bacteria	Acidobacteria	NA	NA	NA	NA	Acidobacteria_bacterium	v_contig_3128	Viruses	Uroviricota	Caudoviricetes	Caudovirales	Unclassified
tRNAMatch	T3_3.873365	Bacteria	Acidobacteria	NA	NA	NA	NA	Acidobacteria_bacterium	v_contig_22439	Viruses	Uroviricota	Caudoviricetes	Caudovirales	Unclassified
tRNAMatch	T3_3.873365	Bacteria	Acidobacteria	NA	NA	NA	NA	Acidobacteria_bacterium	v_contig_19787	Viruses	Uroviricota	Caudoviricetes	Caudovirales	Unclassified
tRNAMatch	T3_3.873365	Bacteria	Acidobacteria	NA	NA	NA	NA	Acidobacteria_bacterium	v_contig_18868	Viruses	Uroviricota	Caudoviricetes	Caudovirales	Unclassified
tRNAMatch	T3_3.873365	Bacteria	Acidobacteria	NA	NA	NA	NA	Acidobacteria_bacterium	v_contig_12856	Viruses	Uroviricota	Caudoviricetes	Caudovirales	Siphoviridae
tRNAMatch	T3_3.873365	Bacteria	Acidobacteria	NA	NA	NA	NA	Acidobacteria_bacterium	v_contig_2081	Viruses				Unclassified
tRNAMatch	T3_3.935146	Bacteria	Actinobacteria	Thermoleophilia	Thermoleophilales	Thermoleophilaceae	Thermoleophilum	Thermoleophilum_album	v_contig_15739	Viruses	Uroviricota	Caudoviricetes	Caudovirales	Siphoviridae
tRNAMatch	T3_3.935218	Bacteria	Actinobacteria	Thermoleophilia	Solirubrobacterales	NA	NA	Solirubrobacterales_bacterium	v_contig_2826	Viruses	Uroviricota	Caudoviricetes	Caudovirales	Unclassified
tRNAMatch	T3_3.976862	Bacteria	Proteobacteria	Alphaproteobacteria	Sphingomonadales	Sphingomonadaceae	Sphingomonas	Sphingomonas_sp_SCN_67-18	v_contig_10603	Viruses	Uroviricota	Caudoviricetes	Caudovirales	Myoviridae
tRNAMatch	T3_3.1020837	Bacteria	Acidobacteria	NA	NA	NA	NA	Acidobacteria_bacterium	v_contig_10775	Viruses	Uroviricota	Caudoviricetes	Caudovirales	Siphoviridae
tRNAMatch	T3_3.1029730	Bacteria	Proteobacteria	Alphaproteobacteria	Rhodospirillales	Thalassospiraceae	Thalassospira		v_contig_2081	Viruses				Unclassified
tRNAMatch	T3_3.1094758	Bacteria	Proteobacteria	Alphaproteobacteria	Hyphomicrobiales	Bradyrhizobiaceae	Bradyrhizobium		v_contig_14017	Viruses	Uroviricota	Caudoviricetes	Caudovirales	Unclassified
tRNAMatch	T3_3.1096408	Bacteria	Chloroflexi	NA	NA	NA	NA	Chloroflexi_bacterium	v_contig_9195	Viruses				Unclassified
tRNAMatch	T3_3.1127251	Bacteria	Actinobacteria	Actinomycetia	NA	NA	NA	Actinomycetia_bacterium	v_contig_17318	Viruses	Uroviricota	Caudoviricetes	Caudovirales	Myoviridae
tRNAMatch	T3_3.1132437	Bacteria	Acidobacteria	NA	NA	NA	NA	Acidobacteria_bacterium	v_contig_24739	X__NCLDV				Unclassified
tRNAMatch	T3_3.1132437	Bacteria	Acidobacteria	NA	NA	NA	NA	Acidobacteria_bacterium	v_contig_22068	Viruses	Uroviricota	Caudoviricetes	Caudovirales	Unclassified
tRNAMatch	T3_3.1132437	Bacteria	Acidobacteria	NA	NA	NA	NA	Acidobacteria_bacterium	v_contig_15232	Viruses				Unclassified
tRNAMatch	T3_3.1132437	Bacteria	Acidobacteria	NA	NA	NA	NA	Acidobacteria_bacterium	v_contig_11114	Viruses	Uroviricota	Caudoviricetes	Caudovirales	Siphoviridae
tRNAMatch	T3_3.1132437	Bacteria	Acidobacteria	NA	NA	NA	NA	Acidobacteria_bacterium	v_contig_8184	Viruses	Uroviricota	Caudoviricetes	Caudovirales	Unclassified
tRNAMatch	T3_3.1132437	Bacteria	Acidobacteria	NA	NA	NA	NA	Acidobacteria_bacterium	v_contig_5563	Viruses	Uroviricota	Caudoviricetes	Caudovirales	Unclassified
tRNAMatch	T3_3.1132437	Bacteria	Acidobacteria	NA	NA	NA	NA	Acidobacteria_bacterium	v_contig_4515	Viruses				Unclassified
tRNAMatch	T3_3.1132437	Bacteria	Acidobacteria	NA	NA	NA	NA	Acidobacteria_bacterium	v_contig_20154	Viruses	Uroviricota	Caudoviricetes	Caudovirales	Siphoviridae
tRNAMatch	T3_3.1132437	Bacteria	Acidobacteria	NA	NA	NA	NA	Acidobacteria_bacterium	v_contig_12580	Viruses	Uroviricota	Caudoviricetes	Caudovirales	Siphoviridae
tRNAMatch	T3_3.1132437	Bacteria	Acidobacteria	NA	NA	NA	NA	Acidobacteria_bacterium	v_contig_22735	Viruses				Unclassified
tRNAMatch	T3_3.1132437	Bacteria	Acidobacteria	NA	NA	NA	NA	Acidobacteria_bacterium	v_contig_7265	Viruses	Uroviricota	Caudoviricetes	Caudovirales	Unclassified
tRNAMatch	T3_3.1132437	Bacteria	Acidobacteria	NA	NA	NA	NA	Acidobacteria_bacterium	v_contig_5047	Viruses	Uroviricota	Caudoviricetes	Caudovirales	Unclassified
tRNAMatch	T3_3.1148895	Bacteria	Proteobacteria	Alphaproteobacteria	Sphingomonadales	Sphingomonadaceae	Sphingomonas	Sphingomonas_mesophila	v_contig_10603	Viruses	Uroviricota	Caudoviricetes	Caudovirales	Myoviridae
[truncated: 871 more rows]

## Sheet: Table S9
The virus-host links
Virus	Host	links
unclassified	T1	98
unclassified	T2	323
unclassified	T3	196
unclassified	T4	301
T4	Acidobacteria	91
[truncated: 67 more rows]

## Sheet: Table S10
The number of the predicted hosts at phylum level
[truncated: 22 more rows]

[truncated: 10 more sheets: Table S11, Table S12, Table S13, Table S14, Table S15, Table S16, Table S17, Table S18, Table S19, Table S20]
